# Supplementary material for: Gene set enrichment analysis provides insight into novel signalling pathways in breast cancer stem cells
Source: Br J Cancer. 2009 Dec 8;102(1):206–12. doi: 10.1038/sj.bjc.6605468 (PMC2813736; doi:10.1038/sj.bjc.6605468)
Supplement: Supplementary Table [file 6605468x2.xls]

## Sheet: ALL
											Data
	CD24										+	-	+	-	+	-	Ratio(-/+)			LN(Ratio)					Ranking(LN)
	Probe Set Name	Map	GenBank Accession No.	Common Name	Description	Function	GO biological process	GO cellular component	GO molecular function	Keywords	HCC70	HCC70	HCC1954	HCC1954	MCF7	MCF7	HCC70	HCC1954	MCF7	HCC70-LN	HCC1954-LN	MCF7-LN	sum(LN)	rank(sumLN)	HCC70-rank	HCC1954-rank	MCF7-rank	sum-Rank	Rank-sum
2	214461_at	20q11.23-q12	NM_004139	LBP	lipopolysaccharide binding protein		acute-phase response; cellular defense response; lipid transport; response to pathogenic bacteria; xenobiotic metabolism	extracellular space; integral to membrane	lipid binding		1.4	13.8	66.4	1725.2	1.1	9.7	9.85714	25.9819	8.81818	2.2882	3.2574	2.17682	7.72241	1	24	20	49	93	1
15	229659_s_at	1q31-q41	BE501712	PIGR	polymeric immunoglobulin receptor					EST	5.1	16	24.2	190.7	2.1	11.8	3.13725	7.88017	5.61905	1.14335	2.06435	1.72616	4.93386	10	168	110	107	385	2
48	206396_at	9p24	NM_004170	SLC1A1	solute carrier family 1 (neuronal/epithelial high affinity glutamate transporter, system Xag), member 1		L-glutamate transport; dicarboxylic acid transport; synaptic transmission	integral to plasma membrane; membrane fraction	L-glutamate transporter activity; sodium:dicarboxylate symporter activity		0.9	13.3	27.1	95.4	1.9	6.9	14.7778	3.5203	3.63158	2.69312	1.25854	1.28967	5.24134	5	13	325	210	548	3
54	207695_s_at	xq25	NM_001555	IGSF1	immunoglobulin superfamily, member 1		cell adhesion	integral to plasma membrane			29.6	92.7	5.8	27.3	205.7	750.7	3.13176	4.7069	3.64949	1.14159	1.54903	1.29459	3.98521	40	169	213	208	590	4
71	1562439_at	20q12	BC036778	NCOA3	nuclear receptor coactivator 3						0.3	3.2	2.9	10.2	30.5	92.6	10.6667	3.51724	3.03607	2.36712	1.25768	1.11056	4.73536	15	22	326	300	648	5
6	225165_at	17q21.2	AK024593	PPP1R1B	protein phosphatase 1, regulatory (inhibitor) subunit 1B (dopamine and cAMP regulated phosphoprotein, DARPP-32)		signal transduction	cytoplasm	protein kinase inhibitor activity; protein phosphatase inhibitor activity	oligo capping; fis (full insert sequence)	77.2	162.5	421.5	5869.5	3.5	11.4	2.10492	13.9253	3.25714	0.744279	2.6337	1.18085	4.55883	19	364	44	260	668	6
16	217513_at	17q24.2	BG334495	LOC284021	hypothetical protein LOC284021					EST	0.8	7.2	14.4	100.4	0.8	1.8	9	6.97222	2.25	2.19722	1.94193	0.81093	4.95009	9	31	135	584	750	7
23	218885_s_at	9q31.1	NM_024642	GALNT12	UDP-N-acetyl-alpha-D-galactosamine:polypeptide N-acetylgalactosaminyltransferase 12 (GalNAc-T12)				transferase activity		47.8	401.5	51.9	428.9	55.8	117.8	8.39958	8.26397	2.11111	2.12818	2.11191	0.747214	4.9873	8	38	102	696	836	8
199	1553180_at	5q31	NM_133638	ADAMTS19	a disintegrin-like and metalloprotease (reprolysin type) with thrombospondin type 1 motif, 19		proteolysis and peptidolysis	extracellular matrix	hydrolase activity; metalloendopeptidase activity; zinc ion binding		0.4	4.6	0.3	2.4	195.3	402.7	11.5	8	2.06196	2.44235	2.07944	0.723655	5.24544	4	19	106	742	867	9
98	204351_at	4p16	NM_005980	S100P	S100 calcium binding protein P				calcium ion binding; protein binding		1286.8	3070.1	1616	4192.7	384.8	1733.7	2.38584	2.59449	4.50546	0.869552	0.953391	1.50529	3.32823	67	288	538	154	980	10
103	205542_at	7q21	NM_012449	STEAP	six transmembrane epithelial antigen of the prostate			early endosome; integral to Golgi membrane; integral to plasma membrane; intercellular junction; vesicular fraction	channel/pore class transporter activity		514.6	1040.8	125.8	663.6	10.7	28.3	2.02254	5.27504	2.64486	0.704355	1.66299	0.972618	3.33996	66	397	187	410	994	11
92	233011_at	9q12-q21.2	AU155094	ANXA1	annexin A1					EST	33	69.1	65.9	208.7	2.3	7.4	2.09394	3.16692	3.21739	0.739047	1.15276	1.16857	3.06038	88	370	367	266	1003	12
77	211003_x_at	20q12	BC003551	TGM2	transglutaminase 2 (C polypeptide, protein-glutamine-gamma-glutamyltransferase)		peptide cross-linking	cellular_component unknown	acyltransferase activity; calcium ion binding; protein-glutamine gamma-glutamyltransferase activity	MGC	1.9	3.6	21.5	65.8	2.6	9	1.89474	3.06047	3.46154	0.63908	1.11857	1.24171	2.99936	100	466	395	228	1089	13
95	205632_s_at	9q13	NM_003558	PIP5K1B	phosphatidylinositol-4-phosphate 5-kinase, type I, beta		phosphorylation	cellular_component unknown	1-phosphatidylinositol-4-phosphate 5-kinase activity; transferase activity		21.4	52.6	172.7	488.3	15.3	41.9	2.45794	2.82745	2.73856	0.899325	1.03937	1.00743	2.94613	105	268	451	381	1100	14
10	227174_at	15q21.1	Z98443	FLJ38736	hypothetical protein FLJ38736					EST	1.1	11.8	61.6	604.3	4.8	8.7	10.7273	9.81006	1.8125	2.37279	2.28341	0.594707	5.25091	3	21	83	1064	1168	15
90	204446_s_at	10q11.2	NM_000698	ALOX5	arachidonate 5-lipoxygenase						32.8	95.8	14	41.2	5.9	13.5	2.92073	2.94286	2.28814	1.07183	1.07938	0.827737	2.97895	102	190	426	561	1177	16
124	201739_at	6q23	NM_005627	SGK	serum/glucocorticoid regulated kinase		apoptosis; protein amino acid phosphorylation; response to stress; sodium ion transport	nucleus	ATP binding; protein serine/threonine kinase activity; transferase activity		35.6	110	123.8	300.6	219.7	547.4	3.08989	2.42811	2.49158	1.12813	0.887113	0.912917	2.92816	108	175	618	471	1264	17
60	209505_at	5q14	AI951185	NR2F1	nuclear receptor subfamily 2, group F, member 1					EST	55	122.7	63.1	280.4	6.2	12.7	2.23091	4.44374	2.04839	0.802409	1.4915	0.717053	3.01096	99	326	231	754	1311	18
190	225524_at	4q21.3	AU152178	ANTXR2	anthrax toxin receptor 2					EST	283.3	481.5	270.8	688.7	1.1	6	1.69961	2.54321	5.45455	0.5304	0.933425	1.69645	3.16027	79	676	563	115	1354	19
130	220301_at	18q22.1	NM_024781	C18orf14	hypothetical protein FLJ23594						24.7	60.4	0.5	1.9	0.2	0.4	2.44534	3.8	2	0.894186	1.335	0.693147	2.92233	110	272	288	797	1357	20
173	215990_s_at	3q27	S67779	BCL6	BCL5=Cys2-His2 zinc-finger transcription factor [human, liver, mRNA, 2600 nt].		cell growth and/or maintenance; inflammatory response; negative regulation of transcription from Pol II promoter; positive regulation of cell proliferation; regulation of transcription, DNA-dependent	mediator complex; nucleus	protein binding; transcription factor activity; zinc ion binding		38.7	67.2	26.8	65.8	4.8	20.7	1.73643	2.45522	4.3125	0.551834	0.898218	1.46152	2.91157	112	619	606	165	1390	21
100	244359_s_at		H28915		Transcribed sequences					EST	2.6	11.7	5	10.4	24.4	64	4.5	2.08	2.62295	1.50408	0.732368	0.9643	3.20075	74	107	908	421	1436	22
310	209396_s_at	1q32.1	M80927	CHI3L1	chitinase 3-like 1 (cartilage glycoprotein-39)		metabolism	extracellular matrix; extracellular space	extracellular matrix structural constituent; hydrolase activity	glycoprotein	81.7	118.6	3	33.6	0.2	2.8	1.45165	11.2	14	0.372702	2.41591	2.63906	5.42767	2	1390	66	24	1480	23
372	1558034_s_at	3q23-q25	AL556703	CP	ceruloplasmin (ferroxidase)					EST	1013	1551	175.4	505.3	0.4	8.2	1.5311	2.88084	20.5	0.425984	1.05808	3.02042	4.50449	20	1046	433	12	1491	24
96	205513_at	11q11-q12	NM_001062	TCN1	transcobalamin I (vitamin B12 binding protein, R binder family)		cobalt ion transport; vitamin B12 transport		binding; cobalt ion transporter activity		1990.8	4130.1	72	1579.2	0.9	1.6	2.07459	21.9333	1.77778	0.729765	3.08801	0.575364	4.39314	22	378	25	1132	1535	25
678	213355_at	3q12.2	AI989567	SIAT10	sialyltransferase 10 (alpha-2,3-sialyltransferase VI)					EST	88.2	133.2	0.8	3.1	0.2	0.7	1.5102	3.875	3.5	0.412245	1.35455	1.25276	3.01955	97	1124	282	223	1629	26
148	211549_s_at	4q34-q35	U63296	HPGD	hydroxyprostaglandin dehydrogenase 15-(NAD)	prostaglandin inactivaton					6.6	12.2	34.5	68.9	5.3	26.4	1.84848	1.9971	4.98113	0.614366	0.691697	1.60566	2.91172	111	492	1008	137	1637	27
63	229030_at		AW242997		xn28a11.x1 NCI_CGAP_Kid11 Homo sapiens cDNA clone IMAGE:2695004 3' similar to TR:Q64698 Q64698 CALPAIN, LARGE ;, mRNA sequence.					EST	21.5	43	15.9	110.6	19.4	34.8	2	6.95597	1.79381	0.693147	1.9396	0.584344	3.21709	71	407	136	1098	1641	28
27	219612_s_at	4q28	NM_000509	FGG	fibrinogen, gamma polypeptide		blood coagulation; positive regulation of cell proliferation; regulation of blood pressure	fibrinogen complex			5	39	380	2107.2	4.4	7.3	7.8	5.54526	1.65909	2.05412	1.71294	0.50627	4.27334	26	43	177	1447	1667	29
201	204760_s_at	17q11.2	NM_021724	NR1D1	nuclear receptor subfamily 1, group D, member 1		regulation of transcription, DNA-dependent	nucleus	steroid hormone receptor activity; transcription corepressor activity; transcription factor activity		17.9	30.6	31.7	63.8	3.2	15.7	1.7095	2.01262	4.90625	0.536199	0.699437	1.59051	2.82615	118	657	985	139	1781	30
219	209875_s_at	4q21-q25	M83248	SPP1	secreted phosphoprotein 1 (osteopontin, bone sialoprotein I, early T-lymphocyte activation 1)		T-helper 1 type immune response; anti-apoptosis; cell-cell signaling; cell-matrix adhesion; immune cell chemotaxis; induction of positive chemotaxis; negative regulation of bone mineralization; ossification; positive regulation of T-cell proliferation; regulation of myeloid blood cell differentiation	extracellular matrix	cytokine activity; growth factor activity; integrin binding; protein binding	nephropontin, osteopontin	5.2	8.8	756	1540.3	2.1	9.9	1.69231	2.03743	4.71429	0.526093	0.711691	1.5506	2.78838	124	689	956	148	1793	31
247	203726_s_at	18q11.2	NM_000227	LAMA3	laminin, alpha 3		cell adhesion; cell surface receptor linked signal transduction; epidermis development; keratinocyte differentiation	basement membrane; extracellular matrix; focal adhesion; laminin-5	protein binding; structural molecule activity		214.4	373	63.5	154.1	54.9	125.6	1.73974	2.42677	2.2878	0.553735	0.886562	0.827589	2.26789	232	614	619	562	1795	32
42	244114_x_at		AI003508		Transcribed sequences					EST	5.7	8	0.6	10.8	11.3	56.8	1.40351	18	5.02655	0.338975	2.89037	1.61473	4.84408	13	1652	31	133	1816	33
28	201884_at	19q13.1-q13.2	NM_004363	CEACAM5	carcinoembryonic antigen-related cell adhesion molecule 5			integral to plasma membrane			120.4	184.9	44.9	1174.5	126.2	250.9	1.53571	26.1581	1.98811	0.428996	3.26416	0.687187	4.38034	23	1031	19	822	1872	34
39	227353_at	17q25.3	BE671663	EVER2	epidermodysplasia verruciformis 2					EST	6.4	51.2	1.6	20.8	12.2	19	8	13	1.55738	2.07944	2.56495	0.443003	5.08739	6	40	50	1814	1904	35
704	202345_s_at	8q21.13	NM_001444	FABP5	fatty acid binding protein 5 (psoriasis-associated)		epidermis development; lipid metabolism; transport	cytoplasm	fatty acid binding; transporter activity		2558	3768.2	2.2	7.8	120.2	315.6	1.4731	3.54545	2.62562	0.387372	1.26567	0.965319	2.61836	158	1295	321	419	2035	36
217	231875_at	12q12	AF155117	KIF21A	kinesin family member 21A			microtubule associated complex	ATP binding; motor activity		13.5	26.3	24.4	49.9	55.4	114.8	1.94815	2.04508	2.0722	0.666879	0.715438	0.728612	2.11093	278	437	945	734	2116	37
108	233663_s_at	20q13.2-q13.33	AL109928	CDH26							2.6	4.4	6.5	12.3	24.4	71.7	1.69231	1.89231	2.93852	0.526093	0.637797	1.07791	2.2418	240	690	1171	328	2189	38
233	225328_at	8q24.13	N21643	FBXO32	F-box only protein 32					EST	51	94.6	135.5	275.4	14.2	29.2	1.8549	2.03247	2.05634	0.617832	0.709253	0.720927	2.04801	307	486	958	749	2193	39
55	AFFX-HUMRGE/M10098_5_at		AFFX-HUMRGE/M10098_5								307.2	1871.3	366.6	597.9	493.3	1639	6.09147	1.63093	3.32252	1.80689	0.489152	1.20072	3.49677	56	61	1893	250	2204	40
79	213664_at	9p24	AW235061	SLC1A1	solute carrier family 1 (neuronal/epithelial high affinity glutamate transporter, system Xag), member 1					EST	204.7	290.8	594.8	2097.4	24.6	64.9	1.42062	3.52623	2.63821	0.35109	1.26023	0.970101	2.58142	165	1559	324	413	2296	41
87	204563_at	1q23-q25	NM_000655	SELL	selectin L (lymphocyte adhesion molecule 1)						13.1	18.7	17.8	42.9	27.6	109.6	1.42748	2.41011	3.97101	0.355911	0.879673	1.37902	2.61461	159	1507	633	184	2324	42
342	235953_at	19q13.41	AA776810	ZNF610	hypothetical protein FLJ36040					EST	0.6	9.2	1.7	9.1	49.5	73.4	15.3333	5.35294	1.48283	2.73003	1.67765	0.393951	4.80163	14	11	182	2198	2391	43
35	227059_at	13q32	AI651255	GPC6	glypican 6					EST	7	29.1	3.2	5	21.6	121	4.15714	1.5625	5.60185	1.42483	0.446287	1.7231	3.59421	52	122	2199	109	2430	44
34	203914_x_at	4q34-q35	NM_000860	HPGD	hydroxyprostaglandin dehydrogenase 15-(NAD)		metabolism; prostaglandin metabolism		15-hydroxyprostaglandin dehydrogenase (NAD+) activity; electron transporter activity; oxidoreductase activity; prostaglandin-D synthase activity		44.9	65.3	287.9	1634.4	14.1	27.3	1.45434	5.67697	1.93617	0.374554	1.73642	0.660712	2.77168	132	1382	172	893	2447	45
742	236627_at		R38091		yc92f01.s1 Soares infant brain 1NIB Homo sapiens cDNA clone IMAGE:23319 3', mRNA sequence.					EST	39.5	55	0.6	1.6	2.1	7.3	1.39241	2.66667	3.47619	0.331033	0.980829	1.24594	2.5578	172	1724	509	226	2459	46
353	1560803_at	16p13.11-p12.3	BC019878	DNAH3	dynein, axonemal, heavy polypeptide 3						2	6.9	3.9	9.1	36.7	58.7	3.45	2.33333	1.59946	1.23837	0.847298	0.469663	2.55534	173	152	680	1655	2487	47
159	239230_at		AW079166		Transcribed sequence with moderate similarity to protein pdb:1LBG (E. coli) B Chain B, Lactose Operon Repressor Bound To 21-Base Pair Symmetric Operator Dna, Alpha Carbons Only					EST	39.6	88.1	1.2	1.9	1.3	5.8	2.22475	1.58333	4.46154	0.799643	0.459532	1.49549	2.75467	136	328	2105	156	2589	48
321	229456_s_at	1p22	AI885718	DDAH1	dimethylarginine dimethylaminohydrolase 1					EST	42.9	59.9	2.6	16.9	20.6	42.5	1.39627	6.5	2.06311	0.333805	1.8718	0.724213	2.92982	107	1705	152	740	2597	49
376	243543_at		BF508288		UI-H-BI4-aqa-g-01-0-UI.s1 NCI_CGAP_Sub8 Homo sapiens cDNA clone IMAGE:3089448 3', mRNA sequence.					EST	47.7	74.3	13	25.4	11	24.4	1.55765	1.95385	2.21818	0.44318	0.6698	0.796688	1.90967	359	958	1053	603	2614	50
164	201943_s_at	17p11.1-q11.2	NM_001304	CPD	carboxypeptidase D		proteolysis and peptidolysis	integral to membrane; membrane fraction	carboxypeptidase A activity; carboxypeptidase D activity; carboxypeptidase activity; hydrolase activity		128	206.9	197.1	583.9	109.7	184.4	1.61641	2.96246	1.68095	0.480205	1.08602	0.519358	2.08558	290	825	422	1386	2633	51
7	1558397_at		BF976693		CDNA FLJ34100 fis, clone FCBBF3007597					EST	2.1	2.8	4.8	90.3	2.3	6.2	1.33333	18.8125	2.69565	0.287682	2.93452	0.99164	4.21384	31	2235	30	396	2661	52
73	205625_s_at	8q21.3-q22.1	AW014927	CALB1	calbindin 1, 28kDa					EST	53	188.4	3.2	5.3	18.2	36.4	3.55472	1.65625	2	1.26828	0.504556	0.693147	2.46598	188	149	1797	800	2746	53
290	243489_at		BF514098		UI-H-BW1-amw-d-05-0-UI.s1 NCI_CGAP_Sub7 Homo sapiens cDNA clone IMAGE:3071288 3', mRNA sequence.					EST	12.3	20.1	26.5	51.6	131.1	247.4	1.63415	1.94717	1.88711	0.491121	0.666377	0.635046	1.79254	407	793	1065	956	2814	54
644	204072_s_at	13q12.3	NM_023037	13CDNA73	hypothetical protein CG003						204.2	274	28.2	67.3	3.8	24.8	1.34182	2.38652	6.52632	0.294028	0.869838	1.87584	3.03971	92	2151	643	77	2871	55
253	244804_at	5q35	AW293441	SQSTM1	sequestosome 1					EST	38.5	56.4	32.4	63.7	53	121.3	1.46494	1.96605	2.28868	0.381811	0.676026	0.827975	1.88581	370	1327	1043	560	2930	56
313	213311_s_at	16q24.3	BF000251	KIAA1049	KIAA1049 protein					EST	143.1	250.7	153	365.6	324.5	513.8	1.75192	2.38954	1.58336	0.560713	0.871102	0.459549	1.89136	367	595	641	1712	2948	57
279	219694_at	5p15.2	NM_019018	FLJ11127	hypothetical protein FLJ11127						60.3	125.8	11.3	19.8	93.3	166.1	2.08624	1.75221	1.78028	0.735361	0.560879	0.57677	1.87301	375	373	1468	1130	2971	58
281	219271_at	2p23.2	NM_024572	GALNT14	UDP-N-acetyl-alpha-D-galactosamine:polypeptide N-acetylgalactosaminyltransferase 14 (GalNAc-T14)						72.5	170.4	143.9	217.6	11	41.6	2.35034	1.51216	3.78182	0.854562	0.41354	1.3302	2.59831	161	296	2512	197	3005	59
350	208505_s_at	19q13.3	NM_000511	FUT2	fucosyltransferase 2 (secretor status included)		L-fucose catabolism; carbohydrate metabolism; protein amino acid glycosylation	Golgi apparatus; integral to Golgi membrane	galactoside 2-alpha-L-fucosyltransferase activity; transferase activity, transferring glycosyl groups		37.1	59.9	18.4	37.8	3.9	6.7	1.61456	2.05435	1.71795	0.47906	0.719958	0.541131	1.74015	425	829	938	1276	3043	60
169	201941_at	17p11.1-q11.2	BE349147	CPD	carboxypeptidase D					EST	269.9	389.7	594.4	1569.9	143.3	256	1.44387	2.64115	1.78646	0.367326	0.971215	0.580237	1.91878	354	1428	517	1113	3058	61
17	219799_s_at	2q31.1	NM_005771	DHRS9	dehydrogenase/reductase (SDR family) member 9		9-cis-retinoic acid biosynthesis; epithelial cell differentiation; metabolism; retinol metabolism; steroid metabolism	integral to endoplasmic reticulum membrane; microsome	3-alpha(17-beta)-hydroxysteroid dehydrogenase (NAD+) activity; alcohol dehydrogenase activity; oxidoreductase activity; retinol dehydrogenase activity		96.8	144.4	195.4	1861.4	6.7	10.5	1.49174	9.5261	1.56716	0.39994	2.25404	0.449268	3.10324	86	1213	85	1777	3075	62
369	228752_at	xq26	N57931	CXorf10	hypothetical protein MGC4266					EST	1.3	8.9	7.8	15.2	39	59.5	6.84615	1.94872	1.52564	1.92369	0.667172	0.422415	3.01327	98	54	1061	1960	3075	63
314	222272_x_at	7p21.3	BG283584	SCIN	scinderin					EST	115.3	214.8	2.4	4.3	47.1	80.9	1.86297	1.79167	1.71762	0.62217	0.583146	0.540941	1.74626	422	481	1374	1278	3133	64
394	205508_at	19q13.1	NM_001037	SCN1B	sodium channel, voltage-gated, type I, beta		ion transport; sodium ion transport; synaptic transmission	integral to membrane; membrane fraction	voltage-gated sodium channel activity		16.3	27.2	4.1	15.9	36.8	55	1.66871	3.87805	1.49457	0.512052	1.35533	0.401835	2.26922	231	727	281	2128	3136	65
493	242907_at	1p22.2	BF509371	GBP2	UI-H-BI4-aox-f-03-0-UI.s1 NCI_CGAP_Sub8 Homo sapiens cDNA clone IMAGE:3086357 3', mRNA sequence.					EST	134.3	183.4	22.6	69.8	10.7	21.2	1.3656	3.0885	1.98131	0.311593	1.12768	0.683757	2.12303	276	1930	383	829	3142	66
514	206600_s_at	17q25.2	NM_004695	SLC16A5	solute carrier family 16 (monocarboxylic acid transporters), member 5		monocarboxylic acid transport	integral to plasma membrane; membrane fraction	monocarboxylate porter activity; monocarboxylic acid transporter activity; symporter activity		94.7	124.1	22.6	52.8	1.4	15.9	1.31045	2.33628	11.3571	0.270374	0.848561	2.42985	3.54878	53	2477	677	36	3190	67
1033	227418_at	11q22	AI808746	KIAA1826	KIAA1826 protein					EST	0.6	2.6	0.6	4.2	90.1	123.6	4.33333	7	1.37181	1.46634	1.94591	0.31613	3.72838	46	111	133	2962	3206	68
155	237778_at		BG054792		Transcribed sequences					EST	11.7	18.4	18.2	28.6	14.6	54.7	1.57265	1.57143	3.74658	0.452762	0.451985	1.32084	2.22559	245	916	2167	200	3283	69
512	232417_x_at	5p15.33	AU150300	ZDHHC11	zinc finger, DHHC domain containing 11					EST	107.9	148	48	97.5	9.2	22.7	1.37164	2.03125	2.46739	0.316007	0.708651	0.903161	1.92782	348	1883	959	475	3317	70
178	212531_at	9q34	NM_005564	LCN2	lipocalin 2 (oncogene 24p3)		transport	cytoplasm; soluble fraction	binding; transporter activity		1214.4	1795	707	2375.1	8.2	13	1.4781	3.35941	1.58537	0.390755	1.21176	0.460815	2.06333	303	1274	342	1705	3321	71
218	228573_at	4q21.3	BE673665	ANTXR2	anthrax toxin receptor 2					EST	81.7	108.2	58.8	178.7	2.8	6.1	1.32436	3.03912	2.17857	0.280927	1.11157	0.778669	2.17116	263	2328	401	629	3358	72
85	220302_at	6q22	NM_005906	MAK	male germ cell-associated kinase		protein amino acid phosphorylation; spermatogenesis		ATP binding; protein serine/threonine kinase activity; transferase activity		0.7	0.9	20.3	51.5	1.4	13.3	1.28571	2.53695	9.5	0.251314	0.930961	2.25129	3.43357	60	2771	567	45	3383	73
383	229205_at		AA725567		Transcribed sequences					EST	2.1	5.3	37.7	55.1	8.1	22.2	2.52381	1.46154	2.74074	0.925769	0.37949	1.00823	2.31349	217	252	2876	379	3507	74
548	210754_s_at	8q13	M79321	LYN	v-yes-1 Yamaguchi sarcoma viral related oncogene homolog					lyn protein; tyrosine kinase	353.7	529	103.1	176.6	59.1	122.4	1.49562	1.7129	2.07107	0.402539	0.538188	0.728063	1.66879	475	1192	1594	735	3521	75
437	235954_at		AA972597		Transcribed sequence with weak similarity to protein ref:NP_062553.1 (H.sapiens) hypothetical protein FLJ11267 [Homo sapiens]					EST	49	75.7	26.9	46.7	36.2	66.4	1.5449	1.73606	1.83425	0.434958	0.551618	0.606638	1.59321	522	1003	1519	1026	3548	76
406	220104_at	7q34	NM_020119	ZC3HAV1	zinc finger CCCH type, antiviral 1				nucleic acid binding		44.2	60.9	17.9	31.7	10.4	31	1.37783	1.77095	2.98077	0.320508	0.571516	1.09218	1.98421	330	1829	1430	317	3576	77
1258	236285_at	22q13.33	AI631846	LOC113730	hypothetical protein BC009980					EST	725.9	988	14.8	35.1	7.3	13.8	1.36107	2.37162	1.89041	0.30827	0.863574	0.636794	1.80864	400	1968	658	954	3580	78
293	201294_s_at	17q11.2	N24643	WSB1	WD repeat and SOCS box-containing 1					EST	22.1	54.7	58.3	112.4	42.5	62.8	2.47511	1.92796	1.47765	0.906286	0.656462	0.390451	1.9532	341	262	1097	2223	3582	79
286	227524_at		H06187		Transcribed sequence with moderate similarity to protein pdb:1LBG (E. coli) B Chain B, Lactose Operon Repressor Bound To 21-Base Pair Symmetric Operator Dna, Alpha Carbons Only					EST	11	15.2	23.3	50.7	49.5	91.8	1.38182	2.17597	1.85455	0.3234	0.777473	0.61764	1.71851	440	1800	802	999	3601	80
149	229964_at	9q32	AI380443	C9orf152	MRNA; cDNA DKFZp686K23235 (from clone DKFZp686K23235)					EST	50.7	66.3	139.9	376.6	17.8	39.9	1.30769	2.69192	2.24157	0.268264	0.990256	0.807178	2.0657	302	2518	502	592	3612	81
378	232617_at	1q21	AK024855	CTSS	Homo sapiens cDNA: FLJ21202 fis, clone COL00293.		immune response; proteolysis and peptidolysis	lysosome	cathepsin S activity; hydrolase activity	oligo capping; fis (full insert sequence)	161.2	208.6	30.5	119.8	8	17.1	1.29404	3.92787	2.1375	0.257773	1.3681	0.759637	2.38551	204	2677	273	668	3618	82
459	215156_at	15q24.1	AL109709	REC14	Homo sapiens mRNA full length insert cDNA clone EUROIMAGE 43432.					FLI_CDNA	22.5	37.6	16.4	29.9	43.5	69.5	1.67111	1.82317	1.5977	0.513489	0.600577	0.468566	1.58263	527	721	1303	1657	3681	83
208	211074_at		AF000381		Homo sapiens folate binding protein mRNA, partial cds.						45.6	124.2	46.7	69.3	63.5	129.4	2.72368	1.48394	2.0378	1.00199	0.394701	0.711868	2.10855	279	219	2709	760	3688	84
150	221530_s_at	12p11.23-p12.1	BE857425	BHLHB3	basic helix-loop-helix domain containing, class B, 3					EST	506.5	626.5	57	624.4	18.3	94.9	1.23692	10.9544	5.18579	0.212624	2.39374	1.64592	4.25229	28	3507	70	128	3705	85
497	1552283_s_at	5p15.33	NM_024786	ZDHHC11	zinc finger, DHHC domain containing 11						278.1	430	86.4	165.7	17.8	28.7	1.54621	1.91782	1.61236	0.435804	0.651191	0.477699	1.56469	537	996	1116	1598	3710	86
40	222773_s_at	9q31.1	AA554045	GALNT12	UDP-N-acetyl-alpha-D-galactosamine:polypeptide N-acetylgalactosaminyltransferase 12 (GalNAc-T12)					EST	13.7	84.3	9.5	69.3	16.9	22.2	6.15328	7.29474	1.31361	1.81699	1.98715	0.272779	4.07692	36	60	125	3568	3753	87
461	215283_at	18p11.31	U79248	LOC339290	Human clone 23826 mRNA sequence.						39.2	56.9	2.1	13.2	8.1	12	1.45153	6.28571	1.48148	0.372619	1.83828	0.393043	2.60394	160	1394	159	2204	3757	88
589	219010_at	1q32.1	NM_018265	FLJ10901	hypothetical protein FLJ10901						562.5	811.7	426.5	743.3	24.7	48.6	1.44302	1.74279	1.96761	0.36674	0.555487	0.67682	1.59905	516	1431	1500	853	3784	89
413	238342_at		BF677084		Transcribed sequences					EST	135	189.1	52.2	91.4	81.5	176.3	1.40074	1.75096	2.16319	0.337001	0.560163	0.771584	1.66875	476	1671	1473	644	3788	90
113	222904_s_at	16p13.11	AW469181	TMC5	transmembrane channel-like 5					EST	203.1	274.2	183.9	740	5.5	9.1	1.35007	4.02393	1.65455	0.300159	1.39226	0.503526	2.19594	256	2064	263	1465	3792	91
1140	227637_at	1q23.3	AV712694	KIFAP3	AV712694 DCA Homo sapiens cDNA clone DCAAJG07 5', mRNA sequence.					EST	65.9	85	1.9	9.2	2.4	4.7	1.28983	4.84211	1.95833	0.254513	1.57735	0.672094	2.50396	181	2729	208	866	3803	92
189	207222_at	16p13.1-p12	NM_003561	PLA2G10	phospholipase A2, group X						50.1	98.8	10.5	15.4	74.6	172.4	1.97206	1.46667	2.31099	0.679077	0.382992	0.837677	1.89975	365	426	2839	543	3808	93
412	218795_at	1q21	NM_016361	ACP6	lysophosphatidic acid phosphatase				acid phosphatase activity		317.1	572.3	341.6	565.7	318.6	525.1	1.80479	1.65603	1.64815	0.590446	0.504423	0.499652	1.59452	521	532	1799	1484	3815	94
1043	212143_s_at	7p13-p12	BF340228	IGFBP3	insulin-like growth factor binding protein 3					EST	2024.6	2521.8	114	515.4	6.1	20.7	1.24558	4.52105	3.39344	0.219601	1.50874	1.22184	2.95019	104	3357	225	241	3823	95
397	232968_at	10q26.2	AU143929	FANK1	fibronectin type 3 and ankyrin repeat domains 1					EST	48	76.6	25.5	40.1	35.3	69.5	1.59583	1.57255	1.96884	0.467396	0.452698	0.677444	1.59754	517	863	2160	850	3873	96
288	217989_at	4q22.1	NM_016245	DHRS8	dehydrogenase/reductase (SDR family) member 8		metabolism		oxidoreductase activity		43.5	77.3	45.1	67.7	105.9	220.4	1.77701	1.50111	2.08121	0.574933	0.406204	0.732949	1.71409	445	564	2592	727	3883	97
327	239175_at		AW203986		Transcribed sequences					EST	50.2	88.8	20.8	47.6	24.6	34.7	1.76892	2.28846	1.41057	0.570372	0.82788	0.343993	1.74224	423	577	711	2635	3923	98
419	227755_at		AA042983		CDNA FLJ42435 fis, clone BLADE2006849					EST	79	127.9	336.5	586.9	126	202.4	1.61899	1.74413	1.60635	0.481801	0.556256	0.473964	1.51202	570	819	1496	1624	3939	99
442	237383_at		AI768144		Transcribed sequences					EST	24.6	43.7	36	57.7	18.7	31.4	1.77642	1.60278	1.67914	0.574602	0.471738	0.518284	1.56462	538	566	2014	1387	3967	100
181	225544_at	12q24.1	AI806338	TBX3	T-box 3 (ulnar mammary syndrome)					EST	15	20.8	57.2	162.7	48.5	76.3	1.38667	2.84441	1.5732	0.326903	1.04535	0.453109	1.82537	393	1773	445	1751	3969	101
121	AFFX-M27830_5_at		AFFX-M27830_5								681.7	1445.2	605.2	845	908.2	3290.7	2.11999	1.39623	3.62332	0.751413	0.333778	1.28739	2.37258	206	355	3416	211	3982	102
502	214802_at	17q25.3	AK022397	EXOC7	exocyst complex component 7		exocytosis; intracellular protein transport	exocyst	protein transporter activity	oligo capping; fis (full insert sequence)	31.2	49.3	31.1	57.7	60.6	93.4	1.58013	1.85531	1.54125	0.457506	0.618049	0.432596	1.50815	576	898	1237	1895	4030	103
503	204908_s_at	19q13.1-q13.2	NM_005178	BCL3	B-cell CLL/lymphoma 3		cell growth and/or maintenance; cytoplasmic sequestering of NF-kappaB; regulation of cell cycle; regulation of transcription, DNA-dependent	nucleus			300.9	492.5	307.4	462.5	77.6	162.9	1.63676	1.50455	2.09923	0.492716	0.408497	0.741569	1.64278	490	786	2564	710	4060	104
439	230380_at	12q15	AW235671	DKFZP564I0422	hypothetical protein DKFZp564I0422					EST	17.1	27.4	18.3	29	30.8	54.9	1.60234	1.5847	1.78247	0.471465	0.460395	0.577999	1.50986	573	852	2097	1123	4072	105
757	202626_s_at	8q13	NM_002350	LYN	v-yes-1 Yamaguchi sarcoma viral related oncogene homolog						635	870.9	180.3	329.9	88.1	163.1	1.3715	1.82973	1.85131	0.315902	0.604167	0.615891	1.53596	554	1886	1291	1003	4180	106
465	230304_at		AW005298		Transcribed sequences					EST	34.5	65.3	61.8	97.3	82.2	133.5	1.89275	1.57443	1.62409	0.638033	0.453896	0.484946	1.57687	530	470	2154	1557	4181	107
507	232696_at		AI394334		Uncharacterized gastric protein ZA43P mRNA, partial cds					EST	22.2	35.6	30.8	51.3	38.8	62.6	1.6036	1.66558	1.6134	0.472253	0.510176	0.478345	1.46077	617	849	1768	1595	4212	108
225	201940_at	17p11.1-q11.2	AA897514	CPD	carboxypeptidase D					EST	165.5	223.7	313.6	783.8	86	139.2	1.35166	2.49936	1.6186	0.301335	0.916036	0.481564	1.69893	456	2045	593	1579	4217	109
291	231992_x_at	7	AK024371		Hypothetical gene supported by AK024371; BC037920 (LOC402534), mRNA					oligo capping; fis (full insert sequence)	38.3	48.7	13.2	47.3	34.2	64.7	1.27154	3.58333	1.89181	0.240229	1.27629	0.637536	2.15406	267	2967	314	949	4230	110
422	221765_at	9q31	AI378044	UGCG	UDP-glucose ceramide glucosyltransferase					EST	101.8	229.3	159.1	348.9	405	549.1	2.25246	2.19296	1.3558	0.812021	0.785252	0.304394	1.90167	364	320	785	3126	4231	111
241	217626_at	10p15-p14	BF508244	AKR1C2	aldo-keto reductase family 1, member C2 (dihydrodiol dehydrogenase 2; bile acid binding protein; 3-alpha hydroxysteroid dehydrogenase, type III)					EST	33.6	54.7	75.6	105.9	11	76.3	1.62798	1.40079	6.93636	0.487338	0.337039	1.93678	2.76115	135	805	3384	69	4258	112
458	220349_s_at	17q25.3	NM_022759	FLJ21865	endo-beta-N-acetylglucosaminidase		carbohydrate metabolism	intracellular	hydrolase activity, acting on glycosyl bonds		38.2	59.6	81.5	145.4	42.7	65.3	1.56021	1.78405	1.52927	0.44482	0.578886	0.424793	1.4485	625	947	1397	1947	4291	113
598	221646_s_at		AF267859		Homo sapiens GL013 mRNA, complete cds.					FLI_CDNA	773.2	1156	294.1	527.3	61.2	96.6	1.49509	1.79293	1.57843	0.402183	0.58385	0.456432	1.44246	633	1195	1371	1730	4296	114
943	206599_at	17q25.2	NM_004695	SLC16A5	solute carrier family 16 (monocarboxylic acid transporters), member 5		monocarboxylic acid transport	integral to plasma membrane; membrane fraction	monocarboxylate porter activity; monocarboxylic acid transporter activity; symporter activity		46.1	64.1	18.3	28.9	0.6	1.5	1.39046	1.57923	2.5	0.329631	0.456941	0.916291	1.70286	451	1741	2129	465	4335	115
107	205654_at	1q32	NM_000715	C4BPA	complement component 4 binding protein, alpha		complement activation, classical pathway	extracellular space			22.1	26.9	7.7	51.8	2.8	7.7	1.21719	6.72727	2.75	0.196549	1.90617	1.0116	3.11432	84	3849	143	376	4368	116
322	241482_at		AA854756		Transcribed sequences					EST	13.9	29.2	28.4	57.5	23.6	32.2	2.10072	2.02465	1.36441	0.74228	0.705396	0.31072	1.7584	417	367	965	3043	4375	117
599	215146_s_at	22q12.1	AB028966	KIAA1043	KIAA1043 protein						6.9	13.8	18.8	32.6	43	61.9	2	1.73404	1.43953	0.693147	0.550455	0.36432	1.60792	506	411	1527	2442	4380	118
540	237919_at	17q21.1	AV660759	LOC117584	fring					EST	15.7	24.7	32.2	52	19	31.1	1.57325	1.61491	1.63684	0.453143	0.479277	0.492769	1.42519	647	914	1966	1512	4392	119
718	210757_x_at	5p13	AF188298	DAB2	disabled homolog 2, mitogen-responsive phosphoprotein (Drosophila)		cell proliferation				28.7	53	97	131.9	1.6	8.9	1.84669	1.35979	5.5625	0.613395	0.307333	1.71605	2.63678	155	494	3813	112	4419	120
743	1569003_at	17q23.2	AL541655	VMP1	likely ortholog of rat vacuole membrane protein 1					EST	151.2	236.4	151.1	291.4	1010.2	1459.4	1.56349	1.92852	1.44466	0.446922	0.656755	0.367877	1.47155	606	936	1096	2407	4439	121
13	208982_at	17q23	AW574504	PECAM1	UI-HF-BK0-aab-h-05-0-UI.s1 NIH_MGC_36 Homo sapiens cDNA clone IMAGE:3053409 3', mRNA sequence.					EST	18.7	22.7	213.6	1683.4	4.4	11.7	1.2139	7.88109	2.65909	0.193841	2.06447	0.977984	3.23629	70	3927	109	406	4442	122
509	235245_at	17q21.33	AI990471	FLJ33318	hypothetical protein FLJ33318					EST	40.9	54.3	56	100.2	8.4	16.9	1.32763	1.78929	2.0119	0.283394	0.581816	0.699082	1.56429	539	2286	1382	783	4451	123
265	219429_at	16q23	NM_024306	FA2H	fatty acid 2-hydroxylase		metabolism		catalytic activity		123.2	210.3	80.6	231.4	85.7	114.2	1.70698	2.87097	1.33256	0.534726	1.05465	0.287098	1.87647	374	663	437	3367	4467	124
400	226586_at	9q31.1	AW130559	SAMD6	sterile alpha motif domain containing 6					EST	36.9	75.3	21.5	43.1	53.3	72.4	2.04065	2.00465	1.35835	0.713269	0.69547	0.30627	1.71501	443	390	990	3101	4481	125
496	211922_s_at	11p13	AY028632	CAT	catalase		electron transport; response to oxidative stress	peroxisome	catalase activity; oxidoreductase activity; peroxidase activity		146.8	208.6	277.9	482.1	84.8	141.8	1.42098	1.7348	1.67217	0.351347	0.55089	0.514122	1.41636	660	1557	1523	1405	4485	126
128	229572_at		BF037662		Transcribed sequence with weak similarity to protein ref:NP_062553.1 (H.sapiens) hypothetical protein FLJ11267 [Homo sapiens]					EST	18	23.2	8.4	53	12.6	20.3	1.28889	6.30952	1.61111	0.253781	1.84206	0.476924	2.57276	169	2737	156	1603	4496	127
237	243713_at		AI734054		Transcribed sequences					EST	6.2	7.7	32.4	63.1	0.3	6.2	1.24194	1.94753	20.6667	0.216671	0.666562	3.02852	3.91176	42	3425	1063	10	4498	128
227	244523_at	17q	AW104453	MMD	monocyte to macrophage differentiation-associated					EST	11.8	14.9	25.8	59.8	10.7	22.3	1.26271	2.31783	2.08411	0.233262	0.840631	0.734343	1.80824	402	3094	696	724	4514	129
567	209007_s_at	1p36.13-p35.1	AF267856	NPD014	hypothetical protein dJ465N24.2.1					FLI_CDNA	474.9	644.8	116	194.7	270.8	535.6	1.35776	1.67845	1.97784	0.305836	0.51787	0.682007	1.50571	580	1993	1725	834	4552	130
652	242437_at		AA810258		od14e06.s1 NCI_CGAP_GCB1 Homo sapiens cDNA clone IMAGE:1367938 3', mRNA sequence.					EST	33.4	47.6	10.8	27.9	56.6	80.5	1.42515	2.58333	1.42226	0.354277	0.949081	0.352248	1.65561	482	1531	546	2539	4616	131
687	224185_at	17p13.2	U58658	FLJ10385							37.9	61.2	42.8	97.5	201.8	273.8	1.61478	2.27804	1.35679	0.479196	0.823314	0.305121	1.60763	507	828	720	3110	4658	132
534	226310_at	5p13.2	AI743511	MGC39830	hypothetical protein MGC39830					EST	82.3	125.5	77.4	134.5	19.4	29.2	1.52491	1.73773	1.50515	0.421935	0.552577	0.408896	1.38341	696	1072	1517	2070	4659	133
639	228758_at	3q27	AW264036	BCL6	B-cell CLL/lymphoma 6 (zinc finger protein 51)					EST	141.5	198.4	81.4	146.3	33.9	54	1.40212	1.7973	1.59292	0.337985	0.586284	0.465569	1.38984	685	1662	1360	1677	4699	134
822	209173_at	7p21.3	AF088867	AGR2	anterior gradient 2 homolog (Xenopus laevis)						1344.9	1964.9	241.2	498.9	1961.1	2820.7	1.461	2.06841	1.43833	0.379122	0.726779	0.36348	1.46938	607	1349	924	2453	4726	135
407	239757_at		AA741493		Clone IMAGE:4716331, mRNA					EST	59.6	86	40.5	114.6	93.4	129.2	1.44295	2.82963	1.3833	0.366692	1.04015	0.32447	1.73131	432	1432	450	2848	4730	136
204	201942_s_at	17p11.1-q11.2	D85390	CPD	carboxypeptidase D		proteolysis and peptidolysis	integral to membrane; membrane fraction	carboxypeptidase A activity; carboxypeptidase D activity; carboxypeptidase activity; hydrolase activity	gp180-carboxypeptidase D-like enzyme	39.4	52.8	64.3	180.9	30.3	45.4	1.3401	2.81337	1.49835	0.292745	1.03438	0.404364	1.73149	431	2171	455	2109	4735	137
379	228465_at		T79942		Clone IMAGE:5175565, mRNA					EST	38.1	50.4	14.3	23.2	21.5	54.2	1.32283	1.62238	2.52093	0.279777	0.483893	0.924628	1.6883	462	2348	1934	459	4741	138
168	1563792_at	14q32.3	AK092824	AMN	amnionless homolog (mouse)					oligo capping; fis (full insert sequence)	24	64.5	6.4	13.3	12.3	16.1	2.6875	2.07812	1.30894	0.988611	0.731466	0.26922	1.9893	326	227	909	3630	4766	139
511	227706_at	16q24	AI215798	SPIRE2	Spir-2 protein					EST	63.2	82	39.9	81.4	36.5	63.4	1.29747	2.0401	1.73699	0.260415	0.712999	0.552152	1.52557	560	2631	950	1230	4811	140
513	213517_at	12q13.12-q13.13	AW103422	PCBP2	poly(rC) binding protein 2					EST	57	74.7	31.3	69.6	99.9	161.4	1.31053	2.22364	1.61562	0.270429	0.799146	0.479716	1.54929	548	2475	763	1589	4827	141
603	236592_at		AI791859		Transcribed sequences					EST	30.6	45.1	44.6	67.6	24.5	44.3	1.47386	1.5157	1.80816	0.387882	0.415874	0.592312	1.39607	682	1290	2489	1070	4849	142
1683	201621_at	1p36.13-p36.11	NM_005380	NBL1	neuroblastoma, suppression of tumorigenicity 1		negative regulation of cell cycle				330.3	408.7	2.3	8.3	45.5	83	1.23736	3.6087	1.82418	0.21298	1.28335	0.601128	2.09745	285	3498	311	1047	4856	143
597	242688_at		AI149880		Transcribed sequences					EST	176.2	242.8	146	254.4	211.4	344.9	1.37798	1.74247	1.6315	0.320618	0.555301	0.489502	1.36542	718	1828	1503	1530	4861	144
645	243918_at		AI459554		Transcribed sequences					EST	5.5	13.6	54.2	77.9	13.4	21.8	2.47273	1.43727	1.62687	0.905322	0.362745	0.486655	1.75472	420	264	3063	1549	4876	145
596	224767_at		AL044126		DKFZp434N0428_s1 434 (synonym: htes3) Homo sapiens cDNA clone DKFZp434N0428 3', mRNA sequence.					EST	73.9	120.8	172.9	274.2	85.1	128.8	1.63464	1.58589	1.51351	0.491423	0.461144	0.414434	1.367	716	791	2092	2025	4908	146
642	239041_at	6p22-p21.3	AV747226	HIST1H2AK	histone 1, H2ak					EST	27.8	41.3	20.6	34.2	56	86.4	1.48561	1.66019	1.54286	0.395826	0.506935	0.433636	1.3364	762	1240	1786	1883	4909	147
579	212550_at	17q11.2	AI149535	STAT5B	signal transducer and activator of transcription 5B					EST	23	40.6	35.8	54	41.1	64	1.76522	1.50838	1.55718	0.568274	0.411036	0.442875	1.42218	651	582	2543	1815	4940	148
611	240478_at		AA648983		ns41f06.s1 NCI_CGAP_GCB1 Homo sapiens cDNA clone IMAGE:1186211 3' similar to contains L1.t1 L1 repetitive element ;, mRNA sequence.					EST	28.5	40.6	21.4	34.3	33.5	56.1	1.42456	1.6028	1.67463	0.353864	0.471754	0.51559	1.34121	755	1533	2013	1395	4941	149
371	213444_at	7q36.1	AB011115	KIAA0543	KIAA0543 protein					KIAA0543 protein	60.8	120.4	23.3	49.2	54.7	71.5	1.98026	2.11159	1.30713	0.68323	0.74744	0.267834	1.6985	458	420	877	3650	4947	150
655	207133_x_at	4q26	NM_025144	LAK	lymphocyte alpha-kinase						54	75	29.9	55.8	40.4	61.4	1.38889	1.86622	1.5198	0.328504	0.623915	0.41858	1.371	711	1752	1217	1990	4959	151
447	238084_at	4p16.3	AA187595	RNF3	ring finger protein 3					EST	15.6	23.6	31.4	45.2	30.5	60.7	1.51282	1.43949	1.99016	0.413976	0.364289	0.688217	1.46648	611	1108	3044	816	4968	152
242	243158_at		AV700081		Transcribed sequence with weak similarity to protein ref:NP_009056.1 (H.sapiens) ubiquitously transcribed tetratricopeptide repeat gene, Y chromosome; Ubiquitously transcribed TPR gene on Y chromosome [Homo sapiens]					EST	61.1	76.9	49.8	88.3	71.6	194.2	1.25859	1.77309	2.71229	0.229994	0.572725	0.997793	1.80051	404	3151	1427	391	4969	153
576	205142_x_at	xq28	NM_000033	ABCD1	ATP-binding cassette, sub-family D (ALD), member 1		peroxisomal membrane transport; peroxisome organization and biogenesis	integral to membrane; integral to peroxisomal membrane; peroxisome	ATP binding; ATP-binding cassette (ABC) transporter activity		83.5	118.5	27.9	68.1	47.8	66.4	1.41916	2.44086	1.38912	0.350066	0.892351	0.328671	1.57109	534	1566	610	2797	4973	154
329	228835_at		AV700050		AV700050 GKC Homo sapiens cDNA clone GKCECA03 3', mRNA sequence.					EST	62.5	148.3	91.4	130.6	22.4	36.2	2.3728	1.42888	1.61607	0.864071	0.356894	0.479998	1.70096	454	289	3127	1585	5001	155
508	231830_x_at	8p11.22	BE544375	RCP	601076877F1 NIH_MGC_12 Homo sapiens cDNA clone IMAGE:3462642 5', mRNA sequence.					EST	35.7	47.9	41.7	85.4	79.9	122.8	1.34174	2.04796	1.53692	0.293965	0.716845	0.429781	1.44059	637	2152	940	1911	5003	156
423	220991_s_at	7q36	NM_030936	RNF32	ring finger protein 32						14	17.1	0.2	5.4	30.9	53.7	1.22143	27	1.73786	0.200021	3.29584	0.552657	4.04851	38	3768	18	1226	5012	157
409	225803_at	8q24.13	AW006123	FBXO32	F-box only protein 32					EST	58.6	76.2	117.2	223.2	30.9	52.7	1.30034	1.90444	1.7055	0.262627	0.644186	0.533859	1.44067	636	2593	1146	1306	5045	158
471	220936_s_at	12p12	NM_018267	H2AFJ	H2A histone family, member J		chromosome organization and biogenesis (sensu Eukarya); nucleosome assembly	nucleosome; nucleus	DNA binding		53.7	67.7	13.1	29.2	139.1	244	1.26071	2.22901	1.75413	0.231673	0.801556	0.561975	1.5952	519	3116	757	1178	5051	159
440	238666_at		BF438300		Transcribed sequences					EST	22.3	52.3	25.6	46.9	52.9	70	2.34529	1.83203	1.32325	0.85241	0.605425	0.280092	1.73793	427	297	1284	3474	5055	160
624	239190_at	19q13	AI802331	VRK3	vaccinia related kinase 3					EST	26.2	36.5	19	31	31.3	51.9	1.39313	1.63158	1.65815	0.331553	0.489548	0.505701	1.3268	775	1721	1892	1453	5066	161
612	201432_at	11p13	NM_001752	CAT	catalase		electron transport; response to oxidative stress	peroxisome	catalase activity; oxidoreductase activity; peroxidase activity		1078.8	1804.7	1990	3041.9	699	1067.6	1.67288	1.52859	1.52732	0.514545	0.424348	0.423518	1.36241	723	716	2415	1954	5085	162
118	1569263_at	17q25	AF318321	CSNK1D	casein kinase 1, delta					HTC	16.1	19	17.3	61.7	2.1	10.6	1.18012	3.56647	5.04762	0.16562	1.27158	1.61892	3.05611	89	4668	318	131	5117	163
381	233333_x_at	12q13.2	AK022448	AVIL	advillin		cytoskeleton organization and biogenesis; neurogenesis	actin cytoskeleton	actin modulating activity	oligo capping; fis (full insert sequence)	27.7	51.6	29.9	41.1	51.7	96.1	1.86282	1.37458	1.8588	0.622089	0.31815	0.619932	1.56017	542	482	3646	993	5121	164
556	39549_at	2q11.2	AI743090	NPAS2	neuronal PAS domain protein 2					EST	67.4	86.1	97.8	168.2	20.5	43.3	1.27745	1.71984	2.1122	0.244864	0.542229	0.747728	1.53482	555	2873	1564	695	5132	165
815	1556806_at		BM684993		Clone TEA5 Cri-du-chat critical region mRNA					EST	85.2	110.1	24	37.3	6.2	24.7	1.29225	1.55417	3.98387	0.256388	0.440939	1.38225	2.07958	294	2702	2252	183	5137	166
106	232593_at	2q11.2	AL389981	LOC93082	hypothetical protein BC012317					FLI_CDNA	28.5	64.7	1.3	17.6	2.2	2.7	2.27018	13.5385	1.22727	0.819857	2.60553	0.204794	3.63019	51	315	46	4809	5170	167
542	244475_at		AW296024		Transcribed sequences					EST	15.3	20.1	13.7	25.2	39.6	65.1	1.31373	1.83942	1.64394	0.272867	0.609448	0.497095	1.37941	703	2447	1272	1493	5212	168
334	214522_x_at	6p21.3	NM_021065	HIST1H3D	histone 1, H3d		chromosome organization and biogenesis (sensu Eukarya); nucleosome assembly	chromosome; nucleosome; nucleus	DNA binding		19	46.8	15.6	22.2	33.8	52.6	2.46316	1.42308	1.55621	0.901444	0.352821	0.442255	1.69652	459	265	3186	1823	5274	169
236	229787_s_at	Xq13	AI742039	OGT	O-linked N-acetylglucosamine (GlcNAc) transferase (UDP-N-acetylglucosamine:polypeptide-N-acetylglucosaminyl transferase)					EST	62.5	142.9	42	55.2	49.6	107.4	2.2864	1.31429	2.16532	0.826979	0.273293	0.772569	1.87284	376	311	4332	640	5283	170
578	1558924_s_at	12q24.3	BF673049	RSN	restin (Reed-Steinberg cell-expressed intermediate filament-associated protein)					EST	36.6	48.7	35	66.5	30.1	46.3	1.3306	1.9	1.53821	0.285631	0.641854	0.430617	1.3581	730	2251	1151	1906	5308	171
506	203661_s_at	9q22.3	BC002660	TMOD1	tropomodulin 1		cytoskeleton organization and biogenesis	cytoskeleton	actin binding; tropomyosin binding	MGC	101.8	129.8	15.2	64.5	26.8	39.9	1.27505	4.24342	1.48881	0.242985	1.44537	0.397974	2.08633	289	2911	246	2160	5317	172
629	226235_at	18p11.31	AI051299	LOC339290	hypothetical protein MGC17515					EST	88.9	143.2	3.5	6.2	28.1	38.3	1.6108	1.77143	1.36299	0.47673	0.571786	0.30968	1.3582	729	840	1429	3060	5329	173
174	202075_s_at	20q12-q13.1	NM_006227	PLTP	phospholipid transfer protein		lipid metabolism; lipid transport	extracellular	lipid binding		56.9	125.6	0.6	8.5	8.7	10.6	2.20738	14.1667	1.21839	0.791807	2.65089	0.197531	3.64023	50	332	42	4956	5330	174
659	228477_at	13q33.2	R53084	FLJ10154	hypothetical protein FLJ10154					EST	61.7	89.8	32.4	47.8	37.8	66.2	1.45543	1.47531	1.75132	0.375301	0.388867	0.560371	1.32454	778	1378	2781	1182	5341	175
755	201331_s_at	12q13	BC004973	STAT6	signal transducer and activator of transcription 6, interleukin-4 induced		intracellular signaling cascade; regulation of transcription from Pol II promoter	nucleus	signal transducer activity; transcription factor activity	HTC	700.4	865.6	176	355.2	223.8	440.5	1.23587	2.01818	1.96828	0.211771	0.702197	0.677158	1.59113	524	3526	976	852	5354	176
197	234269_at		AK000019		Homo sapiens cDNA FLJ20012 fis, clone ADKA03438.					oligo capping; fis (full insert sequence)	28.1	33.9	21.8	77.2	26.2	48.8	1.20641	3.54128	1.8626	0.187645	1.26449	0.621971	2.07411	298	4072	322	984	5378	177
896	242037_at	8q12.1	AA543030	ASPH	aspartate beta-hydroxylase					EST	56.5	76.6	115.1	171.8	5.1	10.7	1.35575	1.49262	2.09804	0.304356	0.40053	0.741003	1.44589	629	2010	2658	712	5380	178
609	234089_at		AU147538		CDNA FLJ12210 fis, clone MAMMA1000968					EST	38.4	60	18.5	26.9	38.6	63.2	1.5625	1.45405	1.63731	0.446287	0.374356	0.493052	1.31369	791	938	2937	1510	5385	179
330	213644_at	17q24.2	AI979276	MGC33887	hypothetical protein MGC33887					EST	5.4	15.2	28.1	36.5	23.6	50.3	2.81481	1.29893	2.13136	1.0349	0.261543	0.756758	2.0532	304	204	4526	676	5406	180
666	1560089_at	9q34.13	AL833509	LOC286208	CDNA FLJ42733 fis, clone BRAWH2013871						29	52.6	50.2	74.9	80.1	118.3	1.81379	1.49203	1.4769	0.59542	0.400139	0.389948	1.38551	692	526	2661	2231	5418	181
1311	222317_at	11p15.1	AA888858	PDE3B	phosphodiesterase 3B, cGMP-inhibited					EST	0.1	0.5	3.5	5.4	75.7	103.3	5	1.54286	1.3646	1.60944	0.433636	0.310859	2.35393	209	88	2323	3039	5450	182
688	229599_at		AA675917		Clone IMAGE:5166045, mRNA					EST	111.1	135.3	29.3	67.2	33.1	63.1	1.21782	2.29352	1.90634	0.197064	0.830086	0.645187	1.67234	474	3837	708	930	5475	183
478	205160_at	15q26.1	AL360141	PEX11A	peroxisomal biogenesis factor 11A					FLI_CDNA	194.2	256.8	184.4	392.5	152.7	224.5	1.32235	2.12852	1.4702	0.279409	0.755429	0.3854	1.42024	655	2355	853	2267	5475	184
686	204328_at	17q25.3	NM_007267	EVER1	epidermodysplasia verruciformis 1						74.3	115.7	173.9	267.8	74.3	110.3	1.5572	1.53997	1.48452	0.44289	0.43176	0.395093	1.26974	849	960	2337	2187	5484	185
420	200973_s_at	15q24.1	NM_005724	TM4SF8	transmembrane 4 superfamily member 8		cell motility; cell proliferation	integral to membrane			292.8	384.6	277.8	599.6	85.1	125.9	1.31352	2.15839	1.47944	0.272714	0.769361	0.391661	1.43374	641	2452	822	2213	5487	186
518	202204_s_at	16q21	AF124145	AMFR	autocrine motility factor receptor		ER-associated protein catabolism; cell motility; signal transduction	integral to endoplasmic reticulum membrane; integral to plasma membrane; membrane fraction	ligase activity; protein binding; receptor activity; ubiquitin-protein ligase activity		230.5	376	64.2	130.6	88.7	115.3	1.63124	2.03427	1.29989	0.489338	0.710136	0.262278	1.46175	615	799	957	3735	5491	187
560	226652_at	15q22.3	AA523542	USP3	ubiquitin specific protease 3					EST	107.2	163.8	75.9	156.3	97.6	128.9	1.52799	2.05929	1.3207	0.42395	0.722361	0.278159	1.42447	648	1059	933	3505	5497	188
706	228969_at	7p21.3	AI922323	AGR2	anterior gradient 2 homolog (Xenopus laevis)					EST	198	249.5	36.8	70.8	203.5	348.3	1.2601	1.92391	1.71155	0.231192	0.654361	0.537398	1.42295	650	3127	1105	1289	5521	189
692	201051_at	15q22.3-q23	BE560202	ANP32A	acidic (leucine-rich) nuclear phosphoprotein 32 family, member A					EST	1341.7	2142.4	974.4	1532.1	1309.6	1870.5	1.59678	1.57235	1.4283	0.467989	0.452573	0.356484	1.27705	838	861	2162	2501	5524	190
626	227333_at		AK027199		CDNA: FLJ23546 fis, clone LNG08361					oligo capping; fis (full insert sequence)	47.6	81.9	52.3	79	47.7	69.2	1.72059	1.51052	1.45073	0.542666	0.412451	0.372069	1.32719	774	636	2529	2366	5531	191
1032	218543_s_at	7q34	NM_022750	ZC3HDC1	zinc finger CCCH type domain containing 1				nucleic acid binding		740.9	1003.4	200.7	334.9	47.7	74.9	1.3543	1.66866	1.57023	0.303284	0.512021	0.451222	1.26653	852	2026	1756	1761	5543	192
234	200808_s_at	7q32	NM_003461	ZYX	zyxin		cell adhesion; cell-cell signaling; signal transduction	integral to plasma membrane	protein binding		239.1	424.1	320.9	762.5	99.6	125.2	1.77373	2.37613	1.25703	0.573087	0.865473	0.22875	1.66731	478	567	654	4330	5551	193
784	229786_at		AI955001		MRNA full length insert cDNA clone EUROIMAGE 1690427					EST	17.8	28.2	31.3	50.4	50.9	71.5	1.58427	1.61022	1.40472	0.460124	0.476373	0.339835	1.27633	840	888	1987	2679	5554	194
8	219508_at	15q21.3	NM_004751	GCNT3	glucosaminyl (N-acetyl) transferase 3, mucin type		O-linked glycosylation; carbohydrate metabolism	membrane; membrane fraction	N-acetyllactosaminide beta-1,6-N-acetylglucosaminyltransferase activity; transferase activity, transferring glycosyl groups		12	20	37.3	542.3	5.3	6.5	1.66667	14.5389	1.22642	0.510826	2.67683	0.204095	3.39175	62	729	39	4824	5592	195
657	238651_at		BF512491		UI-H-BI3-alw-h-01-0-UI.s1 NCI_CGAP_Sub5 Homo sapiens cDNA clone IMAGE:3069144 3', mRNA sequence.					EST	16.4	24.1	41.6	60.5	35.1	59.3	1.46951	1.45433	1.68946	0.384931	0.374543	0.524408	1.28388	830	1304	2932	1358	5594	196
627	221861_at		AL157484		MRNA; cDNA DKFZp762M127 (from clone DKFZp762M127)						137.2	176.9	65.1	149.3	153.1	227.8	1.28936	2.29339	1.48792	0.254145	0.830033	0.397377	1.48155	601	2732	709	2165	5606	197
541	201482_at	1q24	NM_002826	QSCN6	quiescin Q6		cell growth and/or maintenance; electron transport; negative regulation of cell proliferation; regulation of cell cycle; regulation of cell growth	cellular_component unknown	electron transporter activity		282.4	485.1	121.8	199	131.7	179.2	1.71778	1.63383	1.36067	0.541031	0.490924	0.307976	1.33993	757	642	1883	3081	5606	198
747	33148_at	5p13.3	AI459274	ZFR	zinc finger RNA binding protein					EST	56.9	86.7	64.8	92.6	32.3	53.8	1.52373	1.42901	1.66563	0.421159	0.356984	0.510206	1.28835	823	1077	3125	1430	5632	199
668	209535_s_at	15q24-q25	AF127481	AKAP13	normal LBC; an alternative 5' translation initiation start site exists upstream of the start site denoted in this sequence; alternative 5' spliced proto-Lbc mRNAs are commonly observed in human skeletal muscle, as well as in other human tissues; Homo sapiens non-ocogenic Rho GTPase-specific GTP exchange factor (proto-LBC) mRNA, complete cds.						49.2	81.9	19.9	29.7	69.8	102.7	1.66463	1.49246	1.47135	0.509605	0.400427	0.386178	1.29621	810	735	2659	2256	5650	200
70	213425_at	3p21-p14	AI968085	WNT5A	wu12h08.x1 NCI_CGAP_GC6 Homo sapiens cDNA clone IMAGE:2516799 3', mRNA sequence.					EST	202.7	421.8	82.7	482.8	2.4	2.9	2.08091	5.83797	1.20833	0.732804	1.76438	0.189242	2.68643	143	376	169	5145	5690	201
977	203713_s_at	17q24-q25	NM_004524	LLGL2	lethal giant larvae homolog 2 (Drosophila)						66.6	115.2	117.2	227.6	473.2	605.6	1.72973	1.94198	1.2798	0.547965	0.663708	0.246702	1.45837	619	628	1075	3991	5694	202
186	202934_at	2p13	AI761561	HK2	hexokinase 2					EST	130.4	175.4	215.6	740.6	224.4	301.2	1.34509	3.43506	1.34225	0.296462	1.23404	0.294344	1.82484	394	2114	333	3268	5715	203
717	212443_at	3p21.31	AB011112	KIAA0540	KIAA0540 protein						81.7	128.7	77.9	114	97.8	149.2	1.57528	1.46341	1.52556	0.45443	0.380772	0.422363	1.25757	863	909	2862	1961	5732	204
450	243634_at		BF028225		601764995F1 NIH_MGC_53 Homo sapiens cDNA clone IMAGE:3997247 5', mRNA sequence.					EST	30.1	36.8	19.7	38.5	35.3	66.8	1.22259	1.95431	1.89235	0.200973	0.67004	0.63782	1.50883	574	3743	1051	947	5741	205
618	228441_s_at		BE550153		Transcribed sequences					EST	47.7	62.2	45.8	85.3	30.6	46.7	1.30398	1.86245	1.52614	0.265424	0.62189	0.422744	1.31006	797	2560	1222	1959	5741	206
543	221155_x_at	8p21.2	NM_018603	PRO1496							14.4	20.4	14	20.2	31.4	55.6	1.41667	1.44286	1.7707	0.348307	0.366625	0.571375	1.28631	824	1583	3018	1147	5748	207
714	1552719_at	15q15.1	NM_138423	H63	H63 breast cancer expressed gene						35.7	53.5	34.3	48.6	25.2	42.9	1.4986	1.41691	1.70238	0.404531	0.348478	0.532028	1.28504	827	1177	3249	1322	5748	208
532	234222_at		AK024999		CDNA: FLJ21346 fis, clone COL02705					oligo capping; fis (full insert sequence)	15.5	22.5	11.8	16.8	38.6	67.2	1.45161	1.42373	1.74093	0.372675	0.353279	0.554421	1.28038	835	1391	3179	1216	5786	209
660	223200_s_at	3q29	AI219740	FLJ11301	hypothetical protein FLJ11301					EST	99.9	176.5	87.7	134.2	133.3	185.1	1.76677	1.53022	1.3886	0.569151	0.425409	0.328294	1.32285	780	578	2407	2803	5788	210
767	210214_s_at	2q33-q34	U25110	BMPR2	bone morphogenetic protein receptor, type II (serine/threonine kinase)		protein amino acid phosphorylation; skeletal development; transmembrane receptor protein serine/threonine kinase signaling pathway	integral to plasma membrane	ATP binding; protein binding; protein kinase activity; protein serine/threonine kinase activity; receptor activity; transferase activity; transforming growth factor beta receptor activity		36	59.3	31.3	48.1	59.2	83.2	1.64722	1.53674	1.40541	0.49909	0.429664	0.340326	1.26908	850	766	2356	2674	5796	211
762	208077_at	9p24.1	NM_014126	C9orf38							48.8	63.3	39.9	59	10.6	27.5	1.29713	1.4787	2.59434	0.260155	0.391161	0.953332	1.60465	509	2636	2752	433	5821	212
907	235174_s_at		AW952781		CDNA clone IMAGE:5286843, partial cds					EST	296	437.5	247	407.5	726.9	1014.6	1.47804	1.6498	1.39579	0.390717	0.500653	0.333461	1.22483	902	1275	1828	2746	5849	213
595	227093_at	17q25.3	AU152298	USP36	MRNA; cDNA DKFZp761K182 (from clone DKFZp761K182)					EST	79.2	134.3	145	276.1	186.9	238.4	1.69571	1.90414	1.27555	0.5281	0.644029	0.243376	1.41551	661	683	1147	4047	5877	214
620	225193_at	8p22	BC003172	DBC-1	p30 DBC protein						72.5	114.1	81.9	162.4	124.6	159.7	1.57379	1.98291	1.2817	0.453489	0.684563	0.248188	1.38624	690	912	1019	3969	5900	215
736	235015_at	9	AL529434	ZDHHC9	zinc finger, DHHC domain containing 9					EST	45.5	60	51.6	84.2	38	60.9	1.31868	1.63178	1.60263	0.276632	0.489673	0.471647	1.23795	886	2395	1890	1639	5924	216
741	222150_s_at	7q21.11	AK026747	LOC54103	hypothetical protein LOC54103					oligo capping; fis (full insert sequence)	191.5	273.6	140.2	234.9	54.7	76.7	1.42872	1.67546	1.40219	0.356779	0.51609	0.338038	1.21091	930	1499	1735	2699	5933	217
863	241353_s_at	7	AW471181		LOC392833 (LOC392833), mRNA					EST	187.8	267.4	162.9	248.2	53.8	82	1.42386	1.52363	1.52416	0.353368	0.421098	0.421446	1.19591	954	1536	2447	1969	5952	218
689	238797_at	1q42.13	BF059582	TRIM11	tripartite motif-containing 11					EST	20.9	38.7	54.6	71.3	19.5	35.4	1.85167	1.30586	1.81538	0.61609	0.266862	0.596297	1.47925	602	488	4431	1059	5978	219
570	204927_at	11p15.5	NM_003475	C11orf13	chromosome 11 open reading frame 13		DNA repair; neuropeptide signaling pathway; regulation of transcription, DNA-dependent	nucleus	DNA binding; methylated-DNA-[protein]-cysteine S-methyltransferase activity		51.4	78.8	44.1	96.1	69.4	88.1	1.53307	2.17914	1.26945	0.427275	0.77893	0.238586	1.44479	632	1040	801	4138	5979	220
500	1555854_at	10p15-p14	AA594609	AKR1C1	aldo-keto reductase family 1, member C1 (dihydrodiol dehydrogenase 1; 20-alpha (3-alpha)-hydroxysteroid dehydrogenase)					EST	49.7	158.5	308.4	376.8	10.5	66.4	3.18913	1.22179	6.32381	1.15975	0.200317	1.84432	3.20439	72	166	5732	86	5984	221
547	209040_s_at	6p21.3	U17496	PSMB8	proteasome (prosome, macropain) subunit, beta type, 8 (large multifunctional protease 7)		immune response; proteolysis and peptidolysis; ubiquitin-dependent protein catabolism	proteasome core complex (sensu Eukarya)	endopeptidase activity		942.2	1156.5	487.1	1137.9	0.5	0.8	1.22745	2.33607	1.6	0.204936	0.84847	0.470004	1.52341	563	3664	678	1650	5992	222
917	227954_at	16p13.11	AI458417	LOC162073	hypothetical protein LOC162073					EST	74.3	108.2	73.5	106.2	12.2	19.6	1.45626	1.4449	1.60656	0.37587	0.368039	0.474094	1.218	915	1371	3003	1623	5997	223
789	203504_s_at	9q31.1	NM_005502	ABCA1	ATP-binding cassette, sub-family A (ABC1), member 1		cholesterol metabolism; phagocytosis, engulfment; transport	integral to plasma membrane; membrane fraction	ATP binding; ATP-binding cassette (ABC) transporter activity; anion transporter activity; sterol transporter activity		29.6	38.1	15.8	30.6	46.2	68.7	1.28716	1.93671	1.48701	0.25244	0.66099	0.396769	1.3102	796	2759	1084	2174	6017	224
415	206067_s_at	11p13	NM_024426	WT1	Wilms tumor 1		negative regulation of cell cycle; regulation of transcription, DNA-dependent	nucleus	transcription factor activity; zinc ion binding		52.4	62	168.7	311.9	0.6	2.4	1.18321	1.84884	4	0.168228	0.614561	1.38629	2.16908	264	4598	1249	177	6024	225
418	206635_at	1q21.3	NM_000748	CHRNB2	cholinergic receptor, nicotinic, beta polypeptide 2 (neuronal)		ion transport; signal transduction; synaptic transmission	integral to membrane; nicotinic acetylcholine-gated receptor-channel complex	acetylcholine receptor activity; extracellular ligand-gated ion channel activity; nicotinic acetylcholine-activated cation-selective channel activity		35.5	42.5	18.4	47.2	33.1	57.8	1.19718	2.56522	1.74622	0.179971	0.942043	0.557455	1.67947	469	4272	553	1204	6029	226
995	225875_s_at	1p36.12-p35.1	T84558	DJ462O23.2	yd53d09.r1 Soares fetal liver spleen 1NFLS Homo sapiens cDNA clone IMAGE:111953 5', mRNA sequence.					EST	153.5	209	47	72.1	47.9	76.1	1.36156	1.53404	1.58873	0.308634	0.427906	0.462933	1.19947	952	1964	2377	1689	6030	227
759	211732_x_at	2q22.1	BC005907	HNMT	histamine N-methyltransferase		respiratory gaseous exchange		S-adenosylmethionine-dependent methyltransferase activity; histamine N-methyltransferase activity		56	75.1	25.5	49.8	15.5	21.5	1.34107	1.95294	1.3871	0.293469	0.669337	0.327213	1.29002	818	2162	1057	2814	6033	228
441	208160_at	9q34.13	NM_018033	FLJ10232							3.3	4	1.1	9.1	37.5	57.1	1.21212	8.27273	1.52267	0.192372	2.11296	0.420463	2.7258	138	3959	101	1974	6034	229
628	220715_at	16q24.3	NM_024992	FLJ12547	hypothetical protein FLJ12547						58.8	89.6	28.5	54.6	30.5	39.4	1.52381	1.91579	1.2918	0.421213	0.65013	0.256039	1.32738	773	1075	1124	3837	6036	230
245	229870_at		AA007424		Clone IMAGE:3621638, mRNA, partial cds					EST	6.4	9.6	11.3	14.8	22	53.6	1.5	1.30973	2.43636	0.405465	0.269824	0.890507	1.5658	536	1163	4387	486	6036	231
1151	1570143_at		BC014363		Clone IMAGE:3932570, mRNA					HTC	78.4	107.2	12.8	26.1	86.7	117	1.36735	2.03906	1.34948	0.312872	0.71249	0.29972	1.32508	777	1912	952	3193	6057	232
263	232150_at		AA134418		CDNA FLJ12885 fis, clone NT2RP2003988					EST	112.4	131.4	125.8	259.2	42.2	148.1	1.16904	2.06041	3.50948	0.156182	0.722907	1.25547	2.13456	272	4944	930	221	6095	233
872	229559_at	19q13.32	BE732320	FLJ40125	vasodilator-stimulated phosphoprotein					EST	13.5	21.4	27.5	41.2	36.7	51.9	1.58519	1.49818	1.41417	0.460701	0.404252	0.346542	1.2115	928	887	2614	2600	6101	234
937	226420_at	3q24-q28	BG261252	EVI1	ecotropic viral integration site 1					EST	473.2	648.8	241.2	392.6	120.4	174.2	1.37109	1.62769	1.44684	0.315606	0.487165	0.369385	1.17216	988	1890	1911	2392	6193	235
606	219916_s_at	6p21.3	NM_025236	RNF39	ring finger protein 39		biological_process unknown	cellular_component unknown	zinc ion binding		35.4	49.6	37.5	72.7	31	41.1	1.40113	1.93867	1.32581	0.337279	0.662	0.282021	1.2813	834	1668	1080	3450	6198	236
862	226030_at	10q25-q26	BE897866	ACADSB	acyl-Coenzyme A dehydrogenase, short/branched chain					EST	19.7	33.6	13	18.8	73.9	105.1	1.70558	1.44615	1.42219	0.533907	0.368908	0.352199	1.25501	867	666	2993	2540	6199	237
283	205726_at	xq22	NM_006729	DIAPH2	diaphanous homolog 2 (Drosophila)						165.3	195.7	121.5	218.5	111.9	338.3	1.18391	1.79835	3.02324	0.168821	0.586872	1.10633	1.86202	379	4579	1350	304	6233	238
895	226942_at	8q24.22	AI742668	CGI-72	CGI-72 protein					EST	112.2	151.3	74.4	128.8	111.8	157.7	1.34848	1.73118	1.41055	0.298982	0.548805	0.343983	1.19177	961	2077	1534	2636	6247	239
922	1558748_at		AL832759		MRNA; cDNA DKFZp686E1027 (from clone DKFZp686E1027)						32.8	45.3	8.3	12.6	36	54.8	1.3811	1.51807	1.52222	0.322879	0.417441	0.420171	1.16049	1015	1807	2472	1978	6257	240
505	210916_s_at	11p13	AF098641	CD44	CD44 antigen (homing function and Indian blood group system)	CD44 activating protein					38.8	49.1	58.6	88	39.2	85.4	1.26546	1.50171	2.17857	0.235439	0.406602	0.778669	1.42071	654	3048	2585	630	6263	241
482	225954_s_at	19p13.3	AL512725	MIDN	midnolin						37.1	78.3	58	75.1	52.1	88.3	2.11051	1.29483	1.69482	0.746931	0.258378	0.527575	1.53288	557	363	4582	1341	6286	242
550	239562_at	4q21.21	AW272411	FLJ13105	hypothetical protein FLJ13105					EST	28.4	50.8	16.2	26.9	19.1	24.5	1.78873	1.66049	1.28272	0.581507	0.507115	0.248985	1.33761	758	548	1785	3957	6290	243
875	208249_s_at	13q32.1	NM_014305	TGDS	TDP-glucose 4,6-dehydratase		nucleotide-sugar metabolism		dTDP-glucose 4,6-dehydratase activity; lyase activity		82.6	112.1	78.2	124.5	69.8	103.1	1.35714	1.59207	1.47708	0.305382	0.465036	0.390065	1.16048	1016	1999	2064	2228	6291	244
941	206941_x_at	7q21.11	NM_012431	SEMA3E							28.4	40.2	35.5	51.4	10.7	16.9	1.41549	1.44789	1.57944	0.347478	0.370105	0.45707	1.17465	983	1588	2980	1725	6293	245
254	225700_at	7p22.1	AC006042	GLCCI1	Homo sapiens islet cell autoantigen 1, 69kDa (ICA1), transcript variant 1, mRNA.; H_NH0505D17.3 This gene was based on gi(12545394 14250410) Continues from H_NH0560C01.1.2; Homo sapiens BAC clone RP11-505D17 from 7, complete sequence.					HTG	15.5	18.1	12.1	37.6	37.4	70.8	1.16774	3.10744	1.89305	0.155072	1.1338	0.638188	1.92706	351	4968	380	946	6294	246
554	225609_at	8p21.1	AI888037	GSR	glutathione reductase					EST	135.3	169	270.5	442.3	215.8	385.2	1.24908	1.63512	1.78499	0.222404	0.491716	0.579411	1.29353	813	3296	1879	1120	6295	247
799	242273_at		AA747287		Transcribed sequences					EST	31.9	49	59.7	83.1	78.8	122.9	1.53605	1.39196	1.55964	0.429214	0.330713	0.444458	1.20438	944	1028	3460	1808	6296	248
776	207981_s_at	1q41	NM_001438	ESRRG	estrogen-related receptor gamma		development; positive regulation of transcription, DNA-dependent	nucleus	AF-2 domain binding; calmodulin binding; steroid binding; steroid hormone receptor activity; transcription factor activity; transcriptional activator activity		72.9	99	11.7	15.9	13.4	32.5	1.35802	1.35897	2.42537	0.306031	0.30673	0.885985	1.49875	587	1990	3822	488	6300	249
921	1552365_at	7p21.3	NM_033128	SCIN	scinderin			cytoskeleton	actin binding		1066.2	1430	5.1	7.2	253.7	499.8	1.34121	1.41176	1.97004	0.293574	0.34484	0.678056	1.31647	788	2160	3295	847	6302	250
630	210415_s_at	9q34.11	AF053970	ODF2	outer dense fiber of sperm tails 2				structural molecule activity		23.1	29.4	33.1	51.3	28.9	51.8	1.27273	1.54985	1.79239	0.241162	0.438157	0.583549	1.26287	858	2951	2273	1102	6326	251
913	209913_x_at	7p22.2	AB007875	KIAA0415	KIAA0415 gene product					KIAA0415	51.3	81.5	38.8	66.4	92.4	119.2	1.58869	1.71134	1.29004	0.462912	0.537277	0.254676	1.25486	868	880	1601	3861	6342	252
57	203196_at	13q32	AI948503	ABCC4	ATP-binding cassette, sub-family C (CFTR/MRP), member 4					EST	10.3	11.7	56.7	184.1	38.9	169.8	1.13592	3.24691	4.36504	0.127445	1.1777	1.47363	2.77878	127	5850	357	162	6369	253
801	210561_s_at	17q11.2	AL110243	WSB1	WD repeat and SOCS box-containing 1		intracellular signaling cascade				316.3	469.5	392.4	664.7	431.3	570.6	1.48435	1.69393	1.32298	0.394977	0.527054	0.279885	1.20192	948	1245	1664	3478	6387	254
294	234095_at		AU155112		CDNA FLJ13274 fis, clone OVARC1001029					EST	35.9	42.1	14.9	27.4	19.2	61.2	1.1727	1.83893	3.1875	0.15931	0.609182	1.15924	1.92773	349	4840	1273	275	6388	255
929	244674_at		AA936428		Transcribed sequences					EST	35.4	50.6	33.6	50.9	51.2	74	1.42938	1.51488	1.44531	0.35724	0.415337	0.368326	1.1409	1049	1496	2493	2402	6391	256
763	228951_at	16q13	AI631572	FLJ10815	hypothetical protein FLJ10815					EST	43.2	68.8	32.4	44.8	27.1	41.3	1.59259	1.38272	1.52399	0.465363	0.32405	0.421329	1.21074	931	872	3549	1970	6391	257
1312	209140_x_at	6p21.3	L42024	HLA-C	major histocompatibility complex, class I, B					B*39011 allele; HLA-B39; cell surface antigen; cell surface glycoprotein; class I gene; integral membrane protein; major histocompatibility complex	4234.4	5062.7	949.2	1969.1	278.8	488.5	1.19561	2.07448	1.75215	0.178658	0.729712	0.560845	1.46922	608	4319	916	1181	6416	258
141	204259_at	11q21-q22	NM_002423	MMP7	matrix metalloproteinase 7 (matrilysin, uterine)		collagen catabolism	extracellular matrix; extracellular space	calcium ion binding; hydrolase activity; matrilysin activity; zinc ion binding		255.3	556	91.9	283.5	9.4	11.1	2.17783	3.08487	1.18085	0.778329	1.12651	0.166235	2.07108	300	339	384	5696	6419	259
315	228066_at		AI870951		Similar to RIKEN cDNA E130012A19 (LOC390789), mRNA					EST	2.1	11.1	38.2	88.9	42	49.7	5.28571	2.32723	1.18333	1.66501	0.844677	0.168335	2.67802	146	83	689	5651	6423	260
649	230657_at	4q12	AI423466	CLOCK	clock homolog (mouse)					EST	97.4	135.9	31.6	66.5	10.1	13	1.39528	2.10443	1.28713	0.333093	0.744045	0.252414	1.32955	771	1714	891	3899	6504	261
1080	241891_at		T92908		Transcribed sequences					EST	63.3	79.8	9	23.3	15.9	22	1.26066	2.58889	1.38365	0.231638	0.951229	0.324723	1.50759	578	3118	543	2844	6505	262
1055	1563075_s_at		AF143866		Homo sapiens clone IMAGE:110987 mRNA sequence.					FLI_CDNA	46.4	60.8	14.8	26.4	11.2	15.8	1.31034	1.78378	1.41071	0.27029	0.578737	0.344096	1.19312	960	2479	1398	2630	6507	263
402	212991_at	6p12.3-p11.2	AL137520	FBXO9	F-box only protein 9		protein ubiquitination	ubiquitin ligase complex	ubiquitin-protein ligase activity		31.3	43	40.7	87.3	18.1	23.4	1.3738	2.14496	1.29282	0.317582	0.763122	0.256824	1.33753	759	1868	839	3821	6528	264
720	224517_at	7p12.3	BC006435	MGC13098	Homo sapiens, clone IMAGE:3946760, mRNA.		transcription		DNA binding; DNA-directed RNA polymerase activity		186.2	309.8	121.2	167.1	206.7	305.7	1.6638	1.37871	1.47896	0.509106	0.32115	0.391336	1.22159	907	736	3594	2216	6546	265
429	215063_x_at	1p31.2	AL390149	FLJ20331	hypothetical protein FLJ20331						53.4	62.1	31.8	73.4	24.3	49.3	1.16292	2.30818	2.02881	0.150935	0.836458	0.707448	1.69484	460	5080	700	770	6550	266
727	230300_at		N22849		CDNA FLJ42315 fis, clone TRACH2019661					EST	47	57.3	28.8	46	21.9	45.2	1.21915	1.59722	2.06393	0.198153	0.468266	0.72461	1.39103	684	3804	2042	738	6584	267
1889	209574_s_at	18p11.2	AI349506	C18orf1	chromosome 18 open reading frame 1					EST	75	92.8	4.9	9.3	6.8	10.4	1.23733	1.89796	1.52941	0.212959	0.640779	0.424883	1.27862	837	3499	1156	1946	6601	268
479	229879_at		BF059124		Transcribed sequences					EST	38.4	45.2	33.9	71.8	8.6	16	1.17708	2.11799	1.86047	0.16304	0.750469	0.620827	1.53434	556	4744	870	989	6603	269
925	228978_at		AI277654		Transcribed sequence with strong similarity to protein ref:NP_006631.1 (H.sapiens) MLL septin-like fusion; MLL septin-like fusion					EST	1	1.4	2.2	3.3	96.2	140.5	1.4	1.5	1.4605	0.336472	0.405465	0.378778	1.12072	1089	1675	2601	2327	6603	270
1557	244407_at	6p21.1-p11.2	AI796334	CYP39A1	cytochrome P450, family 39, subfamily A, polypeptide 1					EST	60.7	71.3	15.1	25.6	1.4	6.5	1.17463	1.69536	4.64286	0.160953	0.527898	1.53533	2.22418	246	4797	1658	150	6605	271
947	233931_at		AK021981		CDNA FLJ11919 fis, clone HEMBB1000274					oligo capping; fis (full insert sequence)	60.8	79.2	32.5	51.9	69.7	105.8	1.30263	1.59692	1.51793	0.264387	0.468079	0.41735	1.14982	1033	2572	2043	1999	6614	272
86	1553602_at	12q	NM_058173	LOC118430	small breast epithelial mucin						221.8	253.1	742.6	2593.2	30.6	67.6	1.14112	3.49205	2.20915	0.132009	1.25049	0.792608	2.17511	261	5693	329	609	6631	273
391	222787_s_at	7p21.3	AV705186	FLJ11273	hypothetical protein FLJ11273					EST	87.4	174	52	66.2	23.8	40.3	1.99085	1.27308	1.69328	0.68856	0.241437	0.526666	1.45666	621	415	4903	1346	6664	274
754	210896_s_at	8q12.1	AF306765	ASPH	aspartate beta-hydroxylase		biological_process unknown	endoplasmic reticulum membrane	calcium ion binding		835.3	1142	999.8	1638.6	71.9	99	1.36717	1.63893	1.37691	0.312745	0.494042	0.319844	1.12663	1077	1915	1864	2892	6671	275
416	1558504_at	12q12	AF086554	LOC283464	Full length insert cDNA clone ZE14C04					FLI_CDNA	24.1	52.9	33.3	53.1	19.7	24.8	2.19502	1.59459	1.25888	0.786191	0.46662	0.230225	1.48304	599	333	2056	4297	6686	276
829	203163_at	16q13	NM_005886	KATNB1	katanin p80 (WD repeat containing) subunit B 1						52.4	66.4	55.7	94	21.9	33.1	1.26718	1.68761	1.51142	0.23679	0.523315	0.413047	1.17315	986	3022	1695	2035	6752	277
1024	236153_at		BF447323		7p47g03.x1 NCI_CGAP_Pr28 Homo sapiens cDNA clone IMAGE:3648965 3' similar to contains Alu repetitive element;contains element PTR5 repetitive element ;, mRNA sequence.					EST	58.8	78.5	75.2	107.3	23.3	39.2	1.33503	1.42686	1.6824	0.288957	0.355477	0.520223	1.16466	1003	2225	3158	1381	6764	278
952	214692_s_at	8q24.3	AL041139	JRK	DKFZp434E2316_r1 434 (synonym: htes3) Homo sapiens cDNA clone DKFZp434E2316 5', mRNA sequence.					EST	51.6	63.8	17.5	29.9	43.9	70.3	1.23643	1.70857	1.60137	0.212232	0.535658	0.470857	1.21875	914	3516	1611	1644	6771	279
996	218813_s_at	9q34	NM_020145	SH3GLB2	SH3-domain GRB2-like endophilin B2						75.4	96.8	44.2	84.5	166.5	230.1	1.28382	1.91176	1.38198	0.24984	0.648027	0.323519	1.22139	908	2791	1131	2852	6774	280
638	217253_at		L37198		Homo sapiens (clone B3B3E13) Huntington's disease candidate region mRNA fragment.					Huntington's disease locus	91.6	163.4	67.8	107.2	82	104.2	1.78384	1.58112	1.27073	0.57877	0.458134	0.239593	1.2765	839	555	2116	4121	6792	281
453	230974_at	16q22.1	AA234116	DDX19	DEAD (Asp-Glu-Ala-As) box polypeptide 19					EST	6.5	21.2	44.9	77.2	27.8	33.7	3.26154	1.71938	1.21223	1.1822	0.541962	0.192462	1.91662	355	161	1566	5070	6797	282
1001	227277_at	8q22.1	BG530089	LYRIC	LYRIC/3D3					EST	57.2	80.7	190.7	260.8	67.9	112.1	1.41084	1.36759	1.65096	0.344185	0.313052	0.501355	1.15859	1017	1614	3713	1475	6802	283
558	225915_at	13q14.12	AL138875	CAB39L							587.1	832.7	71.7	257.1	90.4	110.2	1.41833	3.58577	1.21903	0.349478	1.27697	0.198053	1.82451	395	1572	313	4948	6833	284
665	238178_at		BF110268		Transcribed sequences					EST	34.6	44.6	39.6	70.5	4	5.6	1.28902	1.7803	1.4	0.25388	0.576784	0.336472	1.16714	999	2734	1405	2707	6846	285
968	1559954_s_at	17q24.2	AF147429	DDX42	DEAD (Asp-Glu-Ala-Asp) box polypeptide 42					FLI_CDNA	14.5	23.9	30.7	42.7	38.8	54.8	1.64828	1.39088	1.41237	0.49973	0.329936	0.34527	1.17494	982	764	3474	2613	6851	286
713	221778_at	7q33-q35	BE217882	KIAA1718	KIAA1718 protein					EST	112.1	141.1	197.2	330.3	107.6	163.7	1.2587	1.67495	1.52138	0.230078	0.515783	0.419615	1.16548	1001	3149	1739	1982	6870	287
814	225551_at	1q44	AW291187	FLJ32001	hypothetical protein FLJ32001					EST	67.3	97.2	69.7	112.9	33.3	43.9	1.44428	1.6198	1.31832	0.36761	0.482302	0.276357	1.12627	1078	1426	1950	3533	6909	288
504	230499_at	11q22	AA805622	BIRC3	baculoviral IAP repeat-containing 3					EST	57	68.1	30.9	76.1	9	13.7	1.19474	2.46278	1.52222	0.177926	0.901292	0.420171	1.49939	585	4345	604	1977	6926	289
1002	208812_x_at	6p21.3	BC004489	HLA-C	major histocompatibility complex, class I, C		antigen presentation, endogenous antigen; antigen processing, endogenous antigen via MHC class I; immune response	integral to membrane	MHC class I receptor activity		4135.2	4833.4	1729.7	3153.8	637.2	1350.2	1.16884	1.82332	2.11896	0.156014	0.60066	0.750924	1.5076	577	4951	1301	687	6939	290
1116	205466_s_at	4p16	NM_005114	HS3ST1	heparan sulfate (glucosamine) 3-O-sulfotransferase 1			Golgi lumen; integral to membrane	sulfotransferase activity		64.9	75.2	26.1	47.8	5.2	12.8	1.15871	1.83142	2.46154	0.147304	0.60509	0.900787	1.65318	484	5188	1285	477	6950	291
615	220289_s_at	1p35.3	NM_017977	AIM1L	absent in melanoma 1-like						85.9	141.1	28.9	40.6	9.9	13.7	1.64261	1.40484	1.38384	0.496285	0.339926	0.324861	1.16107	1012	773	3350	2841	6964	292
443	230894_s_at	17q23.2	BE672557	MSI2	musashi homolog 2 (Drosophila)					EST	8.7	15.5	44.2	54.1	46	96	1.78161	1.22398	2.08696	0.577517	0.202109	0.735707	1.51533	569	558	5686	722	6966	293
1035	213758_at	16q22-qter	AW337510	COX4I1	cytochrome c oxidase subunit IV isoform 1					EST	43.9	66.7	38.9	59.8	75.6	99.7	1.51936	1.53728	1.31878	0.418291	0.430011	0.276709	1.12501	1080	1089	2353	3531	6973	294
205	AFFX-HUMRGE/M10098_M_at	xp11.4-p11.3	AFFX-HUMRGE/M10098_M	GPR34							379.4	1097.5	427.5	512.5	478.2	1063.9	2.89273	1.19883	2.2248	1.0622	0.181346	0.799668	2.04321	308	192	6188	598	6978	295
3946	220205_at	21p11	NM_013315	TPTE	transmembrane phosphatase with tensin homology		cation transport; protein amino acid dephosphorylation; signal transduction	integral to membrane	cation channel activity; hydrolase activity; protein-tyrosine-phosphatase activity		2.1	4.4	0.5	4.7	214	245	2.09524	9.4	1.14486	0.739667	2.24071	0.135282	3.11566	83	369	87	6532	6988	296
849	229052_at	2q11.2	AI637712	ANKRD23	ankyrin repeat domain 23					EST	14.6	23.7	25.5	33.9	54.2	82	1.62329	1.32941	1.51292	0.484454	0.284737	0.414038	1.18323	969	813	4153	2031	6997	297
1014	227792_at		AA490685		CDNA: FLJ22994 fis, clone KAT11918					EST	1478	2026.2	1422.1	2129	86.3	123.3	1.37091	1.49708	1.42874	0.315472	0.403518	0.356791	1.07578	1198	1892	2624	2498	7014	298
297	1569291_at	1p36.13	BC015342	MGC12760	hypothetical protein MGC12760					HTC	35.6	61	5.1	31.4	23.5	27.2	1.71348	6.15686	1.15745	0.538528	1.81757	0.146217	2.50231	182	648	161	6208	7017	299
365	214782_at	11q13	AU155105	EMS1	Transcribed sequence with moderate similarity to protein sp:P39194 (H.sapiens) ALU7_HUMAN Alu subfamily SQ sequence contamination warning entry					EST	23.2	61.3	86	102.7	43	101.1	2.64224	1.19419	2.35116	0.971628	0.177465	0.85491	2.004	320	234	6266	520	7020	300
1176	240081_at		AA004803		Transcribed sequences					EST	28.8	38.5	12.7	20.4	41.2	57.1	1.33681	1.6063	1.38592	0.290283	0.473933	0.326366	1.09058	1160	2205	1999	2826	7030	301
963	1554417_s_at	1p36.13-q31.3	AY113699	APH-1A	likely ortholog of C. elegans anterior pharynx defective 1A						57.7	87.7	55.2	81.1	60.6	82.2	1.51993	1.4692	1.35644	0.418665	0.38472	0.30486	1.10825	1124	1087	2825	3119	7031	302
877	228213_at	12p12	AW241813	H2AFJ	MRNA; cDNA DKFZp434K0522 (from clone DKFZp434K0522)					EST	49.6	66.9	8.8	12.7	115.6	176.6	1.34879	1.44318	1.52768	0.299208	0.36685	0.423751	1.08981	1164	2074	3015	1953	7042	303
912	210095_s_at	7p13-p12	M31159	IGFBP3	insulin-like growth factor binding protein 3		cell growth and/or maintenance; regulation of cell growth; signal transduction	extracellular space	insulin-like growth factor binding	insulin-like growth factor binding protein	5871.3	6583.1	684	2981.7	34.8	82.6	1.12123	4.35921	2.37356	0.11443	1.47229	0.864392	2.45111	190	6324	233	511	7068	304
1040	209446_s_at	7p13	BC001743	FLJ10803							81.3	106.7	35.6	49.7	32.2	56.3	1.31242	1.39607	1.74845	0.271875	0.333659	0.558728	1.16426	1004	2458	3419	1197	7074	305
1086	202454_s_at	12q13	NM_001982	ERBB3	v-erb-b2 erythroblastic leukemia viral oncogene homolog 3 (avian)		protein amino acid phosphorylation; transmembrane receptor protein tyrosine kinase signaling pathway	integral to plasma membrane	ATP binding; epidermal growth factor receptor activity; transferase activity		381.5	531.7	219.2	425.1	672.7	847.4	1.39371	1.93932	1.2597	0.331969	0.66234	0.230873	1.22518	900	1716	1079	4282	7077	306
703	210387_at	6p21.3	BC001131	HIST1H2BG	Homo sapiens cDNA clone IMAGE:2989839, with apparent retained intron.					HTC	124.7	201.5	82.9	108.2	270.2	419.8	1.61588	1.30519	1.55366	0.479879	0.266346	0.440616	1.18684	967	826	4439	1837	7102	307
752	209566_at	2q14.2	AL080184	INSIG2	insulin induced gene 2						258.9	363.2	224.3	386.8	90.4	116.4	1.40286	1.72448	1.28761	0.338512	0.544923	0.252788	1.13622	1061	1656	1553	3894	7103	308
211	229441_at	11q14.1	AI569872	SPUVE	frizzled homolog 4 (Drosophila)					EST	56.4	63.8	60.4	153.6	108.2	248.5	1.13121	2.54305	2.29667	0.123284	0.933363	0.831461	1.88811	368	5993	564	552	7109	309
647	1557352_at	8q24.1	BU754109	SQLE	squalene epoxidase					EST	38.9	71.4	18.3	25.3	43	58.6	1.83548	1.38251	1.36279	0.607304	0.323903	0.309535	1.24074	882	504	3552	3063	7119	310
769	239924_at	22q11.21	AA629699	LOC91316	similar to bK246H3.1 (immunoglobulin lambda-like polypeptide 1, pre-B-cell specific)					EST	26.4	35.5	41.3	53.7	15.3	35.8	1.3447	1.30024	2.33987	0.296169	0.262551	0.850095	1.40881	666	2120	4504	527	7151	311
919	209453_at	1p36.1-p35	M81768	SLC9A1	solute carrier family 9 (sodium/hydrogen exchanger), isoform 1 (antiporter, Na+/H+, amiloride sensitive)	electrically-neutral Na/H exchange	regulation of pH; sodium ion transport	integral to membrane	antiporter activity; ion channel activity; sodium:hydrogen antiporter activity; solute:hydrogen antiporter activity	Na+/H+ antiporter; sodium/proton antiporter	154.3	192.6	105.5	164.5	159.8	256.4	1.24822	1.55924	1.60451	0.221717	0.4442	0.472816	1.13873	1054	3309	2223	1630	7162	312
460	231979_at		AU155091		Clone IMAGE:4814008, mRNA					EST	37.1	48.6	17.9	55.8	32.1	40.4	1.30997	3.11732	1.25857	0.270007	1.13697	0.229974	1.63695	495	2485	378	4301	7164	313
740	1562460_at	18q22.3	BF512616	CNDP2	cytosolic nonspecific dipeptidase (EC 3.4.13.18)					EST	25.5	50	68.5	85.3	46.1	77	1.96078	1.24526	1.67028	0.673345	0.219341	0.512992	1.40568	669	430	5322	1412	7164	314
918	201856_s_at	5p13.3	BC000376	ZFR							64.6	81.2	72.4	117.8	35.2	52.8	1.25697	1.62707	1.5	0.228701	0.486782	0.405465	1.12095	1087	3173	1915	2094	7182	315
166	238804_at		AI433468		Transcribed sequences					EST	8.6	9.8	17	51.4	11.2	20.5	1.13953	3.02353	1.83036	0.13062	1.10642	0.604511	1.84156	385	5749	410	1034	7193	316
552	213631_x_at	16q22	BE789211	DHODH	601479952F1 NIH_MGC_68 Homo sapiens cDNA clone IMAGE:3882661 5', mRNA sequence.					EST	40.5	61.2	18.2	22.6	20.5	43.2	1.51111	1.24176	2.10732	0.412845	0.216528	0.745416	1.37479	709	1120	5384	703	7207	317
2450	207109_at	11q23.3	NM_014352	POU2F3	POU domain, class 2, transcription factor 3		regulation of transcription, DNA-dependent	nucleus	transcription factor activity		118	133.3	6	14.5	6.9	15.9	1.12966	2.41667	2.30435	0.121918	0.882389	0.834798	1.8391	388	6049	630	547	7226	318
1210	229608_at	1p13.2	BF246946	LOC284465	CDNA FLJ37678 fis, clone BRHIP2012750					EST	42.1	52.8	4.9	14	15	19.7	1.25416	2.85714	1.31333	0.226463	1.04982	0.272568	1.54885	549	3216	439	3574	7229	319
1068	203014_x_at	22q13.1-q13.2	NM_015705	RUTBC3	RUN and TBC1 domain containing 3						95.7	115.2	59.6	94.8	26.4	48	1.20376	1.5906	1.81818	0.185451	0.464114	0.597837	1.2474	876	4129	2069	1052	7250	320
855	212093_s_at	8p22	AI695017	MTUS1	mitochondrial tumor suppressor gene 1					EST	45.9	62.3	75	125	54.7	72.3	1.3573	1.66667	1.32176	0.305496	0.510826	0.27896	1.09528	1152	1997	1763	3493	7253	321
1097	225661_at	21q22.11	AA811138	IFNAR1	oa98c03.s1 NCI_CGAP_GCB1 Homo sapiens cDNA clone IMAGE:1320292 3' similar to contains Alu repetitive element;, mRNA sequence.					EST	84.6	115.3	57.1	87.5	59.5	81.8	1.36288	1.5324	1.37479	0.309603	0.426835	0.318301	1.05474	1258	1951	2388	2924	7263	322
956	242343_x_at		H57111		Transcribed sequence with weak similarity to protein sp:P39194 (H.sapiens) ALU7_HUMAN Alu subfamily SQ sequence contamination warning entry					EST	42.8	62.3	50.2	78.3	40.3	52.6	1.45561	1.55976	1.30521	0.375423	0.444533	0.266365	1.08632	1171	1376	2219	3674	7269	323
1073	40149_at	16p12.1	AL049924	SH2B	SH2-B homolog		intracellular signaling cascade				47.6	60.8	18.6	27.7	34.7	54.7	1.27731	1.48925	1.57637	0.244757	0.398271	0.455124	1.09815	1146	2876	2680	1737	7293	324
684	242080_at		AW978811		Transcribed sequence with weak similarity to protein ref:NP_060219.1 (H.sapiens) hypothetical protein FLJ20294 [Homo sapiens]					EST	40.1	64.3	39.3	49.2	40.8	70.7	1.60349	1.25191	1.73284	0.472183	0.224669	0.549763	1.24662	877	850	5211	1238	7299	325
258	214235_at	7q21.1	X90579	CYP3A5	cytochrome P450, family 3, subfamily A, polypeptide 5					3A subfamily; cyp-related; pseudogene	22.2	64.5	20.1	25	19.4	30.4	2.90541	1.24378	1.56701	1.06657	0.218156	0.44917	1.7339	428	191	5351	1780	7322	326
3465	216733_s_at	15q15.1	X86401	GATM	glycine amidinotransferase (L-arginine:glycine amidinotransferase)		creatine biosynthesis	cytosol; mitochondrion	glycine amidinotransferase activity	L-arginine: glycine amidinotransferase	256.9	286.2	7.9	23.9	3.8	10.6	1.11405	3.02532	2.78947	0.108004	1.10702	1.02585	2.24087	241	6545	409	370	7324	327
341	201140_s_at	17q21.2	NM_004583	RAB5C	RAB5C, member RAS oncogene family		intracellular protein transport; small GTPase mediated signal transduction		GTP binding; RAB small monomeric GTPase activity; protein transporter activity		106.5	211.4	161.7	361.5	160.2	185.7	1.98498	2.23562	1.15918	0.685607	0.804519	0.147709	1.63784	494	418	750	6168	7336	328
1041	236404_at		AW197320		Transcribed sequences					EST	39.2	58	74.5	101.7	80.2	116.9	1.47959	1.3651	1.45761	0.391766	0.311228	0.376795	1.07979	1187	1273	3742	2338	7353	329
738	243410_at		AI340002		Transcribed sequences					EST	34.4	62.3	41.1	56.6	26.2	35.3	1.81105	1.37713	1.34733	0.593905	0.320001	0.298124	1.21203	927	527	3611	3219	7357	330
1049	208859_s_at	xq13.1-q21.1	AI650257	ATRX	alpha thalassemia/mental retardation syndrome X-linked (RAD54 homolog, S. cerevisiae)					EST	99.1	149	141	193.3	129.6	184.2	1.50353	1.37092	1.4213	0.407817	0.315483	0.351569	1.07487	1201	1149	3679	2543	7371	331
635	203793_x_at	17q21.2	NM_007144	RNF110	ring finger protein 110						47	76.6	49	60.5	49.2	88.7	1.62979	1.23469	1.80285	0.488449	0.210823	0.589366	1.28864	821	803	5504	1080	7387	332
999	213142_x_at	7q21.11	AV700415	LOC54103	Transcribed sequences					EST	234.2	320	166.7	265	83.5	111	1.36635	1.58968	1.32934	0.312146	0.463534	0.284684	1.06036	1242	1922	2073	3409	7404	333
1038	223697_x_at	9q22.1	BC004407	C9orf64	chromosome 9 open reading frame 64					MGC	656.5	872.7	853.3	1151	428.6	742.1	1.32932	1.34888	1.73145	0.284669	0.299275	0.54896	1.1329	1067	2265	3931	1243	7439	334
860	214718_at	7q21-q22	AK026142	ODAG	ocular development-associated gene		regulation of transcription, DNA-dependent	nucleus	transcription factor activity	oligo capping; fis (full insert sequence)	92.8	144.8	132.2	169.1	170.8	271	1.56034	1.27912	1.58665	0.444907	0.246174	0.461626	1.15271	1026	945	4801	1697	7443	335
339	203680_at	7q22	NM_002736	PRKAR2B	protein kinase, cAMP-dependent, regulatory, type II, beta						348.4	551.8	176.3	443.9	107.6	125.6	1.58381	2.51787	1.16729	0.459834	0.923412	0.154682	1.53793	552	889	578	5981	7448	336
910	244766_at		BG180003		CDNA FLJ39663 fis, clone SMINT2007187					EST	64.9	100.9	69.9	90.6	84.1	129	1.5547	1.29614	1.53389	0.441282	0.259389	0.427806	1.12848	1076	971	4563	1923	7457	337
1120	224739_at		BE778706		CDNA clone IMAGE:5092935, partial cds					EST	367.1	518.5	196.2	280.5	328.4	459	1.41242	1.42966	1.39769	0.345306	0.357439	0.334818	1.03756	1299	1606	3119	2733	7458	338
636	1555895_at	19p13.2	AK097967	DNM2	dynamin 2					oligo capping; fis (full insert sequence)	44.8	60.9	16.3	54.9	60	72.5	1.35938	3.3681	1.20833	0.307025	1.21435	0.189242	1.71062	447	1977	341	5146	7464	339
484	200972_at	15q24.1	BC000704	TM4SF8	transmembrane 4 superfamily member 8		cell motility; cell proliferation	integral to membrane		MGC	1091.5	1394.4	1029.4	2216	378.1	490.2	1.27751	2.15271	1.29648	0.244911	0.766728	0.259655	1.27129	845	2871	827	3775	7473	340
373	39248_at	9p13	N74607	AQP3	aquaporin 3					EST	700.8	1247.8	175.5	651.6	638.5	729.3	1.78054	3.71282	1.14221	0.576915	1.31179	0.132963	2.02167	315	559	299	6618	7476	341
616	227452_at	17q25.1	AI832118		CDNA FLJ26252 fis, clone DMC03335					EST	249	315	333.9	442.5	81.8	283.4	1.26506	1.32525	3.46455	0.23512	0.281599	1.24258	1.7593	416	3054	4202	227	7483	342
165	227266_s_at	5p13.1	BF679849	FYB	FYN binding protein (FYB-120/130)					EST	329.1	676	7.4	76.2	4	4.5	2.05409	10.2973	1.125	0.719831	2.33188	0.117783	3.1695	77	384	77	7044	7505	343
81	230360_at	15q15.3	AW006648	COLM	likely ortholog of mouse cancer related gene - liver 2					EST	22.5	25.2	45.1	314.9	124.4	228.3	1.12	6.98226	1.83521	0.113329	1.94337	0.607158	2.66386	150	6357	134	1024	7515	344
529	232978_at		AF339810		Clone IMAGE:27725, mRNA sequence					FLI_CDNA	25.9	30	38.7	72.7	10.9	19.4	1.1583	1.87855	1.77982	0.146954	0.630502	0.57651	1.35397	738	5196	1192	1131	7519	345
243	242013_at		BF445012		Hypothetical LOC148280 (LOC148280), mRNA					EST	71.4	143.1	4.3	5.1	6.6	13.8	2.0042	1.18605	2.09091	0.695246	0.170626	0.737599	1.60347	510	406	6415	717	7538	346
632	1558969_a_at	3q21.3	BG741817	LOC132241	hypothetical protein LOC132241					EST	41.3	57.8	19.6	24.3	12.6	32.3	1.39952	1.2398	2.56349	0.336126	0.214947	0.94137	1.49244	593	1681	5413	445	7539	347
797	218856_at	6p21.1-12.2	NM_016629	TNFRSF21	synonyms: DR6, BM-018; death receptor 6; TNFR-related death receptor 6; Homo sapiens tumor necrosis factor receptor superfamily, member 21 (TNFRSF21), mRNA.						535.6	641.2	633	1093.4	197.1	310.8	1.19716	1.72733	1.57686	0.179954	0.546577	0.455438	1.18197	971	4274	1544	1735	7553	348
1071	209717_at	1p22	AF008915	EVI5	ecotropic viral integration site 5	cell cycle regulator	cell proliferation; development		protein binding		55.3	74.6	215.8	288.5	87.9	146.5	1.34901	1.33689	1.66667	0.299368	0.290343	0.510826	1.10054	1142	2072	4064	1426	7562	349
882	210513_s_at	6p12	AF091352	VEGF	vascular endothelial growth factor						50.3	86.5	66.9	84.5	20.6	31.8	1.71968	1.26308	1.54369	0.542139	0.233553	0.434175	1.20987	933	639	5053	1880	7572	350
608	201278_at	5p13	N21202	DAB2	CDNA FLJ35517 fis, clone SPLEN2000698					EST	27.4	80.5	103.7	118.2	0.7	8.5	2.93796	1.13983	12.1429	1.07771	0.130876	2.49674	3.70533	48	189	7355	31	7575	351
1223	226275_at	2p13-p12	AI188653	MAD	MAX dimerization protein 1					EST	133.6	190.7	92	133.3	266.8	362	1.4274	1.44891	1.35682	0.355851	0.370814	0.305145	1.03181	1314	1509	2971	3109	7589	352
1475	200632_s_at	8q24.3	NM_006096	NDRG1	N-myc downstream regulated gene 1						690	882.9	103.9	155.9	247.7	368.6	1.27957	1.50048	1.48809	0.24652	0.405786	0.397494	1.0498	1271	2847	2595	2164	7606	353
1710	206391_at	3q25.32	NM_002888	RARRES1	retinoic acid receptor responder (tazarotene induced) 1		negative regulation of cell proliferation	integral to membrane			3866.3	4331.1	910	1966.4	2.1	5.4	1.12022	2.16088	2.57143	0.113524	0.770515	0.944462	1.8285	391	6354	817	441	7612	354
5632	205862_at	2p25.1	NM_014668	GREB1	GREB1 protein						0.5	1.3	0.4	4.1	2133.2	2380.8	2.6	10.25	1.11607	0.955511	2.32728	0.109813	3.3926	61	240	78	7296	7614	355
964	218729_at	3q25.32	NM_020169	LXN	latexin protein						1329.6	1750.8	46.5	65.9	2251.4	3431	1.31679	1.4172	1.52394	0.275195	0.348686	0.4213	1.04518	1280	2410	3245	1972	7627	356
973	1557300_s_at		AI741292		CDNA FLJ37438 fis, clone BRAWH2003135					EST	51.5	63	41.3	68	51	76.7	1.2233	1.64649	1.50392	0.201553	0.498645	0.408076	1.10827	1123	3727	1839	2078	7644	357
1094	230659_at	3p26.1	AW139300	EDEM1	ER degradation enhancer, mannosidase alpha-like 1					EST	57.1	83.1	95.4	137	63.1	85.1	1.45534	1.43606	1.34865	0.375241	0.361902	0.299106	1.03625	1302	1379	3070	3203	7652	358
326	206056_x_at	16p11.2	X52075	SPN	Human gene for sialophorin (CD43).		cellular defense response; chemotaxis; establishment and/or maintenance of cell polarity; negative regulation of cell adhesion; signal transduction	integral to plasma membrane	binding; transmembrane receptor activity	CD43; glycoprotein; leukocyte adhesion glycoprotein; sialoglycoprotein; sialophorin; transmembrane protein	48.1	53.9	11.8	54	67.7	121.1	1.12058	4.57627	1.78877	0.113848	1.52088	0.58153	2.21626	251	6343	222	1108	7673	359
2069	226973_at	20q12	AA206763	C20orf102	zq83a09.s1 Stratagene hNT neuron (#937233) Homo sapiens cDNA clone IMAGE:648184 3', mRNA sequence.					EST	1.1	8.6	57.5	65.5	0.5	1.6	7.81818	1.13913	3.2	2.05645	0.130265	1.16315	3.34987	65	42	7371	271	7684	360
430	1555968_a_at		AA362254		Transcribed sequences					EST	57.4	83.9	9.7	12	72	138.8	1.46167	1.23711	1.92778	0.379581	0.212781	0.656368	1.24873	875	1347	5456	903	7706	361
972	242922_at		AU151198		AU151198 NT2RP2 Homo sapiens cDNA clone NT2RP2004634 3', mRNA sequence.					EST	52.6	64.7	32.8	62.1	48.2	66.2	1.23004	1.89329	1.37344	0.207045	0.638317	0.317321	1.16268	1008	3617	1167	2941	7725	362
1153	203665_at	22q13.1	NM_002133	HMOX1	heme oxygenase (decycling) 1						55.9	80.6	23	32.6	51.5	70.2	1.44186	1.41739	1.36311	0.365934	0.348818	0.309767	1.02452	1335	1437	3241	3058	7736	363
935	204842_x_at	3p21.3-p21.2	BC002763	PRKAR2A	protein kinase, cAMP-dependent, regulatory, type II, alpha		protein amino acid phosphorylation; signal transduction	cAMP-dependent protein kinase complex	cAMP-dependent protein kinase regulator activity; kinase activity	MGC	162.4	256	186.4	235.4	153.8	240.6	1.57635	1.26288	1.56437	0.455115	0.233391	0.447483	1.13599	1062	906	5056	1788	7750	364
734	201009_s_at	1q21.2	AI439556	TXNIP	thioredoxin interacting protein					EST	97	128.6	763.3	1188.8	63.6	85.7	1.32577	1.55745	1.34748	0.281996	0.443049	0.298239	1.02328	1343	2310	2229	3214	7753	365
1125	214581_x_at	6p21.1-12.2	BE568134	TNFRSF21	601341661F1 NIH_MGC_53 Homo sapiens cDNA clone IMAGE:3683823 5', mRNA sequence.					EST	74.2	98	107.2	157.4	39.2	55.7	1.32075	1.46828	1.42092	0.278203	0.384094	0.351303	1.0136	1368	2375	2833	2549	7757	366
475	221701_s_at	15q22.33	AF352728	FLJ12541	stimulated by retinoic acid gene 6						320.9	368.9	65.7	273.1	29.6	44.6	1.14958	4.15677	1.50676	0.139396	1.42474	0.409959	1.97409	334	5462	252	2060	7774	367
1161	225414_at	2q12.1	AL558987	RNF149	ring finger protein 149					EST	140.6	188.1	181.3	263.8	127.5	179.4	1.33784	1.45505	1.40706	0.291055	0.375038	0.341502	1.00759	1388	2195	2924	2663	7782	368
91	232306_at	20q13.2-q13.33	BG289314	CDH26	cadherin-like 26					EST	6.3	6.9	8.3	33	93.6	268.2	1.09524	3.9759	2.86538	0.0909718	1.38025	1.0527	2.52393	176	7181	267	343	7791	369
753	232213_at	2p13.3	AU147506	PELI1	pellino homolog 1 (Drosophila)					EST	47.6	54.5	33	53.5	8.2	26.1	1.14496	1.62121	3.18293	0.135368	0.483174	1.1578	1.77634	410	5579	1946	276	7801	370
1413	214459_x_at	6p21.3	M12679	HLA-C	major histocompatibility complex, class I, C		antigen presentation, endogenous antigen; antigen processing, endogenous antigen via MHC class I; immune response	integral to membrane	MHC class I receptor activity		4223.2	4834.1	1629.9	2730	352.4	864.3	1.14465	1.67495	2.45261	0.135102	0.515783	0.897153	1.54804	550	5584	1738	480	7802	371
328	238332_at	18q11.2	AI307802	ANKRD29	hypothetical protein LOC147463					EST	12.6	34	49.8	56.8	12.6	43.4	2.69841	1.14056	3.44444	0.992664	0.131521	1.23676	2.36095	208	225	7345	232	7802	372
1190	235884_at		AI922943		Transcribed sequence with moderate similarity to protein pir:S52491 (H.sapiens) S52491 polyadenylate binding protein II - human					EST	24.4	36.7	32.8	44.7	62.4	85.9	1.5041	1.3628	1.3766	0.408194	0.309545	0.319619	1.03736	1300	1145	3773	2898	7816	373
104	220293_at	14q32.12	NM_024764	C14orf161	chromosome 14 open reading frame 161						27.7	30.9	48.3	178.2	8.4	15.4	1.11552	3.68944	1.83333	0.109324	1.30547	0.606136	2.02093	316	6494	302	1030	7826	374
277	205787_x_at	1q32.1	AI803216	KIAA0663	KIAA0663 gene product					EST	23.8	54.6	31.2	36.2	40	89	2.29412	1.16026	2.225	0.830348	0.148641	0.799757	1.77875	409	308	6929	597	7834	375
472	211527_x_at	6p12	M27281	VEGF	vascular endothelial growth factor		angiogenesis; cell proliferation; homophilic cell adhesion; positive regulation of cell proliferation; regulation of cell cycle; response to stress; signal transduction	extracellular; membrane; soluble fraction	growth factor activity; heparin binding; vascular endothelial growth factor receptor binding	endothelial cell mitogen; vascular permeability factor	38	74.4	33.3	52.7	20	24	1.95789	1.58258	1.2	0.67187	0.459058	0.182322	1.31325	792	432	2112	5291	7835	376
874	218727_at	16q13	NM_018231	FLJ10815	hypothetical protein FLJ10815		amino acid transport	membrane	amino acid-polyamine transporter activity		52.1	73.2	31.7	55.8	22.9	28.2	1.40499	1.76025	1.23144	0.34003	0.565457	0.208185	1.11367	1108	1644	1448	4745	7837	377
230	236083_at		AI685244		Transcribed sequences					EST	67.4	144.1	2.4	11.6	18.9	21.1	2.13798	4.83333	1.1164	0.759862	1.57554	0.110111	2.44551	191	352	209	7282	7843	378
766	212343_at	xq12	AL117461	MGC21416	hypothetical protein MGC21416						75.2	90.5	44.9	102.7	87.1	119.1	1.20346	2.28731	1.36739	0.185199	0.827374	0.312907	1.32548	776	4137	712	3006	7855	379
802	236196_at		BF939032		CDNA FLJ44883 fis, clone BRAMY2036918					EST	64.3	105.6	44.1	54.5	17	27.4	1.6423	1.23583	1.61176	0.496099	0.211741	0.47733	1.18517	968	775	5479	1601	7855	380
1157	237330_at		AA603494		Transcribed sequences					EST	72.5	101.3	50.4	63.3	18.2	33.7	1.39724	1.25595	1.85165	0.3345	0.227894	0.616076	1.17847	976	1696	5158	1002	7856	381
1244	226797_at		AL133577		MRNA; cDNA DKFZp434G0972 (from clone DKFZp434G0972)						301.6	438.4	371.4	519.5	729.4	990.3	1.45358	1.39876	1.35769	0.37403	0.335587	0.305786	1.0154	1362	1386	3395	3104	7885	382
1297	228159_at		N45312		CDNA FLJ38039 fis, clone CTONG2013934					EST	127.3	164	113	160.3	45.8	70.2	1.2883	1.41858	1.53275	0.25332	0.349659	0.427064	1.03004	1318	2745	3231	1927	7903	383
2164	214465_at	9q31-q32	NM_000608	ORM1	orosomucoid 2		acute-phase response; transport	extracellular space	transporter activity		50.5	54.6	1.4	9.2	0.2	2.5	1.08119	6.57143	12.5	0.0780605	1.88273	2.52573	4.48652	21	7728	149	28	7905	384
359	242311_x_at		H37943		Transcribed sequence with moderate similarity to protein sp:P39188 (H.sapiens) ALU1_HUMAN Alu subfamily J sequence contamination warning entry					EST	15.1	61.2	39.7	52.5	41.1	54.1	4.05298	1.32242	1.3163	1.39945	0.279462	0.274826	1.95374	340	125	4228	3554	7907	385
335	212564_at	17q25.2	AA523921	KCTD2	ni90f08.s1 NCI_CGAP_Pr21 Homo sapiens cDNA clone IMAGE:984135 3', mRNA sequence.					EST	16.7	40.3	26.1	66.2	46.6	52.4	2.41317	2.5364	1.12446	0.880943	0.930745	0.117306	1.92899	347	283	568	7061	7912	386
950	206611_at	2q21.2	NM_013310	C2orf27	hypothetical protein AF038169						10.5	26.8	17.3	23.3	65.1	84.8	2.55238	1.34682	1.30261	0.937027	0.297747	0.264371	1.49914	586	249	3957	3716	7922	387
3449	236835_at	14q24.3	AI654093	FUT8	fucosyltransferase 8 (alpha (1,6) fucosyltransferase)					EST	2.1	5.3	4.9	10.7	118.9	134.4	2.52381	2.18367	1.13036	0.925769	0.781009	0.122538	1.82932	390	253	793	6894	7940	388
1031	205193_at	22q13.1	NM_012323	MAFF	v-maf musculoaponeurotic fibrosarcoma oncogene homolog F (avian)		regulation of transcription, DNA-dependent	nucleus	DNA binding; transcription coactivator activity		35.2	59.8	99.4	137	36.7	47.9	1.69886	1.37827	1.30518	0.52996	0.320829	0.266339	1.11713	1096	679	3602	3675	7956	389
477	1560445_x_at	19q13.13	AK026781	ARHGEF1	Homo sapiens cDNA: FLJ23128 fis, clone LNG08384.		Rho protein signal transduction; cell proliferation; regulation of cell cycle	cytoplasm; plasma membrane	GTPase activator activity; Rho guanyl-nucleotide exchange factor activity; signal transducer activity	oligo capping; fis (full insert sequence)	16.7	43.3	40	47.2	30.2	52.7	2.59281	1.18	1.74503	0.952744	0.165514	0.556774	1.67503	471	241	6516	1208	7965	390
979	203758_at	4q31-q32	AV729484	CTSO	cathepsin O					EST	49.6	59.9	54.9	90.4	8	12	1.20766	1.64663	1.5	0.188686	0.498731	0.405465	1.09288	1154	4049	1837	2092	7978	391
563	1553986_at	9q21.33	BC023566	RAB45	hypothetical protein FLJ31614				calcium ion binding	MGC	63.8	93.1	255.9	460	106.6	128	1.45925	1.79758	1.20075	0.377921	0.58644	0.182947	1.14731	1038	1357	1358	5278	7993	392
1155	209605_at	22q13.1	D87292	TST	thiosulfate sulfurtransferase (rhodanese)					rhodanese	250.3	337.1	515.5	894.2	1023	1283.5	1.34678	1.73463	1.25464	0.297719	0.550792	0.226851	1.07536	1200	2093	1525	4375	7993	393
1282	210132_at	1q21-q22	AW189015	EFNA3	ephrin-A3					EST	83.1	101.1	27.7	52.2	26.1	35.8	1.21661	1.88448	1.37165	0.196065	0.63365	0.316013	1.14573	1042	3858	1182	2963	8003	394
1270	241866_at	12q13	AW975728	SLC16A7	solute carrier family 16 (monocarboxylic acid transporters), member 7					EST	81.4	104.5	12.4	17.7	61.6	92.8	1.28378	1.42742	1.50649	0.249812	0.355868	0.409785	1.01546	1361	2792	3149	2062	8003	395
117	205830_at	4q28.3-q31.1	NM_004362	CLGN	calmegin		fertilization (sensu Animalia)	endoplasmic reticulum; integral to membrane	calcium ion storage activity; chaperone activity		2.4	13.2	20.3	22.8	26.4	90.3	5.5	1.12315	3.42045	1.70475	0.11614	1.22977	3.05066	91	75	7746	236	8057	396
675	1553992_s_at	17q21	BC034248	NBR2	Homo sapiens neighbor of BRCA1 gene 2, mRNA (cDNA clone IMAGE:4339497), partial cds.		intracellular protein transport	Golgi apparatus	GTP binding; protein transporter activity		72.8	92.1	134.8	179.8	124.3	238.1	1.26511	1.33383	1.91553	0.235159	0.288053	0.649993	1.1732	985	3052	4099	916	8067	397
715	230030_at	xq26.2	AI767756	HS6ST2	wh39d09.x1 NCI_CGAP_Kid11 Homo sapiens cDNA clone IMAGE:2383121 3', mRNA sequence.					EST	448.1	516.2	810.9	1376.2	86.5	156.7	1.15198	1.69713	1.81156	0.141478	0.528937	0.594189	1.2646	853	5375	1649	1065	8089	398
1224	218273_s_at	8q22.1	NM_018444	PPM2C	protein phosphatase 2C, magnesium-dependent, catalytic subunit						59.1	73	224.5	317.9	13.5	23	1.23519	1.41604	1.7037	0.211229	0.347861	0.532805	1.09189	1157	3538	3255	1314	8107	399
1208	210555_s_at	16q22.2	U85430	NFATC3	nuclear factor of activated T-cells, cytoplasmic, calcineurin-dependent 3		inflammatory response; regulation of transcription from Pol II promoter	nucleus	transcription coactivator activity; transcription factor activity		122.7	163	93.4	143.5	67.5	89.2	1.32844	1.5364	1.32148	0.284008	0.429444	0.278753	0.992205	1425	2274	2360	3497	8131	400
904	1556103_at	5pter-p15.2	AI453268	PDCD6	CDNA FLJ44114 fis, clone TESTI4046502					EST	65.8	113.4	39.7	53.6	80.9	106	1.7234	1.35013	1.31026	0.544302	0.300198	0.270225	1.11472	1105	635	3920	3612	8167	401
448	227771_at	5p13-p12	AW592684	LIFR	leukemia inhibitory factor receptor					EST	54.9	62.5	59.1	128.9	16.5	26.6	1.13843	2.18105	1.61212	0.129653	0.779806	0.477551	1.38701	688	5775	798	1599	8172	402
761	226663_at		BE670056		Clone 25061 mRNA sequence					EST	109.6	131.9	136.7	248.1	76.7	107.3	1.20347	1.81492	1.39896	0.185207	0.596043	0.335727	1.11698	1097	4136	1321	2720	8177	403
1284	203658_at	3p21.31	BC001689	SLC25A20	solute carrier family 25 (carnitine/acylcarnitine translocase), member 20		transport	integral to membrane; mitochondrial inner membrane; mitochondrion	binding; lipid transporter activity	MGC	56.5	77.4	72	97.6	44.7	64.2	1.36991	1.35556	1.43624	0.314746	0.304211	0.36203	0.980987	1455	1896	3861	2465	8222	404
557	214579_at	1p36.12-p35.1	NM_020448	DJ462O23.2	hypothetical protein dJ462O23.2						49.5	86	22.2	33.8	12.5	15.1	1.73737	1.52252	1.208	0.552375	0.420369	0.188966	1.16171	1011	617	2452	5156	8225	405
348	208510_s_at	3p25	NM_015869	PPARG	peroxisome proliferative activated receptor, gamma		energy pathways; lipid metabolism; regulation of transcription from Pol II promoter; response to nutrients; signal transduction; white adipocyte differentiation	nucleus	steroid hormone receptor activity; transcription factor activity		82.7	112.3	51.7	62.5	40.5	133.1	1.35792	1.2089	3.28642	0.305954	0.189709	1.1898	1.68546	465	1991	5979	255	8225	406
1235	238190_at	16p11.2	AI143752	TUFM	Tu translation elongation factor, mitochondrial					EST	24	33.5	23.6	32	47.3	66.5	1.39583	1.35593	1.40592	0.333492	0.304489	0.340692	0.978672	1465	1709	3854	2672	8235	407
780	1560622_at		AK000203		CDNA FLJ20196 fis, clone COLF0944					oligo capping; fis (full insert sequence)	237.6	278.5	358.7	607.1	129.9	205.5	1.17214	1.6925	1.58199	0.158829	0.526207	0.458681	1.14372	1046	4853	1670	1715	8238	408
1441	225302_at	18q22	BE503286	FLJ20793	FLJ20793 protein					EST	191.2	265.4	2.3	3.4	121.3	157.6	1.38808	1.47826	1.29926	0.327918	0.390866	0.261793	0.980578	1458	1755	2754	3743	8252	409
1228	221815_at	15q26.1	BE671816	ABHD2	7a47d01.x1 NCI_CGAP_GC6 Homo sapiens cDNA clone IMAGE:3221857 3' similar to gb:X12433 PROTEIN PHPS1-2 (HUMAN);, mRNA sequence.					EST	24.2	30.8	7	26.6	78.3	95.1	1.27273	3.8	1.21456	0.241162	1.335	0.194381	1.77054	412	2948	289	5029	8266	410
819	225383_at	xq28	BF793625	ZNF275	zinc finger protein 275					EST	67.7	101.6	83	175.7	158.3	183.1	1.50074	2.11687	1.15666	0.405957	0.749937	0.14554	1.30144	804	1161	873	6235	8269	411
818	1563596_at		AL832956		Homo sapiens mRNA; cDNA DKFZp666M1910 (from clone DKFZp666M1910).						10.2	31.1	5.7	7.5	76.3	98.8	3.04902	1.31579	1.29489	1.11482	0.274437	0.258425	1.64768	489	179	4311	3793	8283	412
796	201733_at	4q33	AA902971	CLCN3	chloride channel 3					EST	33.6	56.7	24.7	30.5	29.7	44.6	1.6875	1.23482	1.50168	0.523248	0.210923	0.406587	1.14076	1050	699	5500	2087	8286	413
417	212314_at	4p15.31	AB018289	KIAA0746	KIAA0746 protein						234.2	366.4	375.2	715.8	89.9	104	1.56447	1.90778	1.15684	0.44755	0.645942	0.145693	1.23918	885	933	1138	6229	8300	414
915	212049_at	17q21.2	BG230612	WIRE	WIRE protein					EST	132.7	222.3	145	204.6	101.2	127.4	1.67521	1.41103	1.25889	0.515937	0.344323	0.230233	1.09049	1161	712	3299	4296	8307	415
946	206324_s_at	15q22.1	NM_014326	DAPK2	death-associated protein kinase 2		apoptosis; induction of apoptosis; protein amino acid phosphorylation; protein kinase cascade	cytoplasm	ATP binding; calcium/calmodulin-dependent protein kinase activity; calmodulin binding; protein serine/threonine kinase activity; transferase activity		73.7	92.4	30.2	59.8	6.6	8.4	1.25373	1.98013	1.27273	0.226124	0.683164	0.241162	1.15045	1031	3224	1025	4088	8337	416
1300	243329_at		AI074450		Clone IMAGE:121662 mRNA sequence					EST	40.8	53.5	42.3	65.7	67.7	88.7	1.31127	1.55319	1.31019	0.271	0.440312	0.270174	0.981485	1453	2469	2258	3614	8341	417
1053	225874_at	16p13.3	BE382898	LOC124402	601297616F1 NIH_MGC_19 Homo sapiens cDNA clone IMAGE:3627891 5', mRNA sequence.					EST	30.3	37.5	16.9	24.1	33.4	53.1	1.23762	1.42604	1.58982	0.213193	0.354898	0.463621	1.03171	1315	3490	3165	1686	8341	418
1058	232175_at	1q42	AI972094	ARF1	ADP-ribosylation factor 1					EST	71.5	85.9	60.6	88.6	45.8	78.4	1.2014	1.46205	1.71179	0.183486	0.379837	0.53754	1.10086	1139	4182	2873	1287	8342	419
1054	211559_s_at	4q21.22	L49506	CCNG2	cyclin G2		cell cycle; cell cycle checkpoint; cytokinesis; mitosis			cyclin; cyclin G2	22.5	32.2	43.3	71.7	48.9	59.3	1.43111	1.65589	1.21268	0.358451	0.504338	0.192832	1.05562	1255	1488	1800	5061	8349	420
1036	226886_at	2p13	AF131846	GFPT1	glutamine-fructose-6-phosphate transaminase 1					FLI_CDNA	185.5	223.4	148.5	255.3	79.8	112.2	1.20431	1.71919	1.40602	0.185909	0.541854	0.340759	1.06852	1213	4115	1567	2670	8352	421
677	233193_x_at	11q13.4	AK000455	MGC16733	hypothetical gene MGC16733 similar to CG12113					oligo capping; fis (full insert sequence)	50.8	75.2	43.4	51.5	30.5	64.9	1.48031	1.18664	2.12787	0.392255	0.171122	0.755121	1.3185	785	1268	6403	682	8353	422
1456	212686_at	12q14.1	AB032983	PPM1H	ras homolog gene family, member C like 1						106.4	138.7	78.7	138.9	279.8	351.4	1.30357	1.76493	1.2559	0.265108	0.568111	0.22785	1.06107	1237	2565	1439	4353	8357	423
661	223630_at	7q36	AF063598	C7orf13	chromosome 7 open reading frame 13						31	40.9	14.8	19.3	120.1	196.1	1.31935	1.30405	1.63281	0.277143	0.265478	0.4903	1.03292	1312	2385	4453	1523	8361	424
1622	223162_s_at	7q34	AF116707	LCHN	LCHN protein					HTC	833.3	1054.9	517	707.3	119.8	192.5	1.26593	1.36809	1.60684	0.235808	0.313412	0.474272	1.02349	1342	3043	3706	1622	8371	425
1293	226228_at	18q11.2-q12.1	T15657	AQP4	IB1702 Infant brain, Bento Soares Homo sapiens cDNA 3'end, mRNA sequence.					EST	78.7	109	3.1	3.7	0.1	0.3	1.38501	1.19355	3	0.325705	0.176931	1.09861	1.60125	512	1781	6280	310	8371	426
1143	210100_s_at	9q34	AF327657	ABCA2	ATP-binding cassette, sub-family A (ABC1), member 2		transport	membrane	ATP binding; ATP-binding cassette (ABC) transporter activity		4.3	16.5	5.2	12	50.5	56	3.83721	2.30769	1.10891	1.34475	0.836248	0.103378	2.28437	226	134	701	7539	8374	427
1330	205607_s_at	1q23.3	NM_020423	PACE-1	ezrin-binding partner PACE-1		protein amino acid phosphorylation		ATP binding; protein kinase activity; transferase activity		215.5	284.5	149.1	220.3	126.2	169.6	1.32019	1.47753	1.3439	0.277772	0.390373	0.295575	0.96372	1500	2378	2761	3250	8389	428
1314	226375_at	7q22.1	AW206440	LMTK2	lemur tyrosine kinase 2					EST	108.5	152.3	120.7	171.8	140.1	184.2	1.40369	1.42336	1.31478	0.339102	0.353023	0.273666	0.965791	1493	1650	3184	3563	8397	429
249	1554804_a_at	1p34.1	BC030524	CLDN19	claudin 19					MGC	17.1	53.4	9.2	26.1	32.8	36.1	3.12281	2.83696	1.10061	1.13873	1.04273	0.0958643	2.27733	227	170	447	7783	8400	430
1289	226706_at	1q25.1	BE301252	FLJ23867	quiescin Q6					EST	402.9	515.4	122.5	218.9	81.3	103.1	1.27923	1.78694	1.26814	0.246255	0.580504	0.237553	1.06431	1225	2853	1389	4160	8402	431
414	227633_at	7q36	AA056145	RHEB	Ras homolog enriched in brain					EST	44.1	65.7	21.6	57.1	20	22.8	1.4898	2.64352	1.14	0.398639	0.972111	0.131028	1.50178	583	1222	515	6666	8403	432
1307	1557433_at		BU687162		UI-CF-DU1-ado-n-20-0-UI.s1 UI-CF-DU1 Homo sapiens cDNA clone UI-CF-DU1-ado-n-20-0-UI 3', mRNA sequence.					EST	73	103.1	46.4	65.7	72.4	95.4	1.41233	1.41595	1.31768	0.34524	0.347799	0.275872	0.968912	1483	1607	3256	3544	8407	433
2485	221648_s_at	1q44	AK025651	PNAS-4	CGI-146 protein					oligo capping; fis (full insert sequence)	85.5	110.4	0.8	6.7	148.4	175.9	1.29123	8.375	1.18531	0.255594	2.12525	0.170004	2.55085	174	2713	98	5605	8416	434
817	212838_at	10q24.31	AB023227	DNMBP	scaffold protein TUBA						65.8	78.2	27.7	42.4	136.4	222.1	1.18845	1.53069	1.6283	0.17265	0.425716	0.487536	1.0859	1172	4472	2401	1547	8420	435
1200	201383_s_at	17q21.1	AL044170	M17S2	CDNA FLJ35853 fis, clone TESTI2007078, highly similar to MEMBRANE COMPONENT, CHROMOSOME 17, SURFACE MARKER 2					EST	39.8	65.1	51.7	73.6	73.5	91.8	1.63568	1.4236	1.24898	0.492058	0.353187	0.222327	1.06757	1216	789	3180	4454	8423	436
865	227943_at		AI798680		MRNA; cDNA DKFZp686A01184 (from clone DKFZp686A01184)					EST	267.8	439.2	127.3	159.3	413.3	594.9	1.64003	1.25137	1.43939	0.494714	0.224243	0.36422	1.08318	1182	779	5218	2444	8441	437
1362	1555037_a_at	2q33.3	BC012846	IDH1	isocitrate dehydrogenase 1 (NADP+), soluble		glyoxylate cycle; isocitrate metabolism; tricarboxylic acid cycle	cytosol; peroxisome	isocitrate dehydrogenase (NADP+) activity; oxidoreductase activity	MGC	2605.2	3340.1	2689.6	3675.4	1301.5	2001.7	1.28209	1.36652	1.53799	0.248491	0.312269	0.430479	0.99124	1430	2815	3726	1907	8448	438
248	221489_s_at	5q31.3	W48843	SPRY4	sprouty homolog 4 (Drosophila)					EST	4.5	8.3	74.9	157.9	12.9	14.5	1.84444	2.10814	1.12403	0.612178	0.745808	0.116921	1.47491	605	497	885	7068	8450	439
1806	236826_at	9p22.2	H83092	C9orf52	yq46g03.r1 Soares fetal liver spleen 1NFLS Homo sapiens cDNA clone IMAGE:198868 5' similar to contains OFR repetitive element ;, mRNA sequence.					EST	58	75.9	171.2	214.9	12.8	25.7	1.30862	1.25526	2.00781	0.268974	0.22734	0.697046	1.19336	958	2499	5167	789	8455	440
1295	228820_at	22q13.31-q13.33	BE674036	LOC63929	hypothetical protein LOC63929					EST	43.6	57.8	13.8	26.8	32.5	39.4	1.32569	1.94203	1.21231	0.281932	0.663733	0.192526	1.13819	1058	2315	1074	5067	8456	441
1471	216526_x_at	6p21.3	AK024836	HLA-C	major histocompatibility complex, class I, C		antigen presentation, endogenous antigen; antigen processing, endogenous antigen via MHC class I; immune response	integral to membrane	MHC class I receptor activity	oligo capping; fis (full insert sequence)	4447	4952.8	1420.8	2607.4	443.4	969.2	1.11374	1.83516	2.18584	0.107723	0.607133	0.781999	1.49686	589	6555	1276	626	8457	442
1309	242337_at		AI347128		Transcribed sequence with weak similarity to protein ref:NP_062553.1 (H.sapiens) hypothetical protein FLJ11267 [Homo sapiens]					EST	71.8	92.8	52.6	89.2	100.6	127.9	1.29248	1.69582	1.27137	0.256562	0.528165	0.240096	1.02482	1333	2696	1654	4112	8462	443
697	221577_x_at	19p13.1-13.2	AF003934	GDF15	growth differentiation factor 15		cell-cell signaling; signal transduction; transforming growth factor beta receptor signaling pathway	extracellular	cytokine activity; growth factor activity		12.2	20.2	793.9	1390	481.4	556.7	1.65574	1.75085	1.15642	0.504247	0.560102	0.145328	1.20968	936	751	1474	6242	8467	444
839	205603_s_at	xq22	NM_007309	DIAPH2	diaphanous homolog 2 (Drosophila)						111.8	136.6	157.4	207.8	53.9	135.4	1.22182	1.3202	2.51206	0.200345	0.277786	0.921103	1.39923	677	3757	4253	461	8471	445
1021	238946_at		AW469495		Transcribed sequences					EST	15.3	18.1	9.2	15.9	37.5	54.7	1.18301	1.72826	1.45867	0.168059	0.547116	0.377523	1.0927	1155	4599	1540	2333	8472	446
80	223807_at	xq25	AB058894	IGSF1	immunoglobulin superfamily, member 1		cell adhesion	integral to plasma membrane			15.4	52.8	5.4	6	143.8	430.4	3.42857	1.11111	2.99305	1.23214	0.105361	1.09629	2.4338	196	154	8016	316	8486	447
4231	206133_at	17p13.2	NM_017523	HSXIAPAF1	synonym: XAF1; isoform 1 is encoded by transcript variant 1; go_function: zinc ion binding [goid 0008270] [evidence IEA]; Homo sapiens XIAP associated factor-1 (HSXIAPAF1), transcript variant 1, mRNA.				zinc ion binding		248.9	270	8.5	19.8	4.1	14.4	1.08477	2.32941	3.5122	0.0813707	0.845616	1.25624	2.18323	259	7592	686	220	8498	448
1172	229790_at	16q22.1	AW006832	TERF2	telomeric repeat binding factor 2					EST	48.3	62.1	46.8	79.2	60.5	77	1.28571	1.69231	1.27273	0.251314	0.526093	0.241162	1.01857	1353	2772	1672	4089	8533	449
1066	1557232_at	22q13.31	BC037807	LOC91689	hypothetical gene supported by AL449243						45.2	72	27.6	37.5	47.3	61.1	1.59292	1.3587	1.29175	0.465569	0.306525	0.256002	1.0281	1322	870	3825	3838	8533	450
966	225615_at	1p36.13	AK024480	LOC126917	hypothetical protein LOC126917					fis (full insert sequence)	128.9	158.8	156.1	255.4	23.5	32	1.23196	1.63613	1.3617	0.208609	0.492334	0.308735	1.00968	1380	3589	1873	3075	8537	451
1184	224984_at	16q22.1	W61007	NFAT5	nuclear factor of activated T-cells 5, tonicity-responsive					EST	984.3	1335.5	421.3	712.9	442.8	542	1.3568	1.69214	1.22403	0.30513	0.525996	0.202148	1.03327	1310	2003	1673	4864	8540	452
1067	205676_at	12q13.1-q13.3	NM_000785	CYP27B1	cytochrome P450, family 27, subfamily B, polypeptide 1		calcium ion homeostasis; electron transport; lipid metabolism; vitamin biosynthesis	membrane; mitochondrion	calcidiol 1-monooxygenase activity; oxygen binding		53	68.7	35.1	70.1	69.3	84.7	1.29623	1.99715	1.22222	0.259457	0.691722	0.200671	1.15185	1027	2647	1006	4891	8544	453
1533	226733_at	1q31	AA587884	PFKFB2	6-phosphofructo-2-kinase/fructose-2,6-biphosphatase 2					EST	206.5	279.3	259.4	341.1	34.5	51.2	1.35254	1.31496	1.48406	0.301986	0.273804	0.39478	0.970571	1480	2039	4325	2191	8555	454
411	236703_at		BF114733		Transcribed sequences					EST	87.1	98.3	96.6	162.9	164.9	332.3	1.12859	1.68634	2.01516	0.120967	0.522558	0.700699	1.34422	753	6080	1699	779	8558	455
36	211548_s_at	4q34-q35	J05594	HPGD	hydroxyprostaglandin dehydrogenase 15-(NAD)		metabolism; prostaglandin metabolism		15-hydroxyprostaglandin dehydrogenase (NAD+) activity; electron transporter activity; oxidoreductase activity; prostaglandin-D synthase activity	15-hydroxyprostaglandin dehydrogenase	38.7	41.6	277	1513	8.1	20.9	1.07494	5.46209	2.58025	0.0722606	1.69783	0.947885	2.71798	139	7947	179	436	8562	456
1186	218794_s_at	16q22.2	NM_017853	DLP	hypothetical protein FLJ20511		electron transport; mitosis	spliceosome complex	electron transporter activity		73.3	101.4	122.5	183.2	77.6	98.5	1.38336	1.49551	1.26933	0.324512	0.402467	0.238489	0.965469	1495	1795	2634	4141	8570	457
1741	210040_at	20q13.12	AF208159	SLC12A5	solute carrier family 12, (potassium-chloride transporter) member 5		amino acid transport; cell ion homeostasis; chloride transport; ion transport; potassium ion transport; sodium ion transport	integral to membrane	amino acid-polyamine transporter activity; potassium:chloride symporter activity		11.1	14.4	11.6	20.3	72.1	90	1.2973	1.75	1.24827	0.260283	0.559616	0.221756	1.04165	1289	2633	1477	4465	8575	458
841	235901_at		BE671060		Transcribed sequences					EST	49.5	65.7	40.7	51.2	61.6	108.4	1.32727	1.25799	1.75974	0.283126	0.229511	0.565166	1.0778	1192	2289	5129	1164	8582	459
1660	1569652_at	9p22	BC030550	MLLT3	myeloid/lymphoid or mixed-lineage leukemia (trithorax homolog, Drosophila); translocated to, 3					HTC	204.8	261.7	31.1	43.4	54.4	79.7	1.27783	1.3955	1.46507	0.245165	0.333252	0.381905	0.960322	1510	2867	3426	2295	8588	460
971	226756_at	7q22.2	AA191741	FLJ36031	hypothetical protein FLJ36031					EST	219.1	265.3	656.1	996.3	64.5	96.3	1.21086	1.51852	1.49302	0.191333	0.417735	0.400803	1.00987	1379	3985	2469	2140	8594	461
521	212810_s_at	2p15-p13	W72527	SLC1A4	solute carrier family 1 (glutamate/neutral amino acid transporter), member 4					EST	53.7	77.8	75.5	137.9	14.1	16.5	1.44879	1.82649	1.17021	0.370728	0.602396	0.157186	1.13031	1072	1400	1296	5904	8600	462
1392	235990_at		BF431309		7o11c09.x1 NCI_CGAP_Kid11 Homo sapiens cDNA clone IMAGE:3573880 3', mRNA sequence.					EST	33	47.5	37.6	51.8	64.8	85.1	1.43939	1.37766	1.31327	0.364222	0.320386	0.272521	0.95713	1516	1450	3607	3575	8632	463
707	234137_s_at		AK022022		CDNA FLJ11960 fis, clone HEMBB1001008					oligo capping; fis (full insert sequence)	37.1	43.7	13	18.8	37.3	70.7	1.1779	1.44615	1.89544	0.163731	0.368908	0.639452	1.17209	989	4717	2994	941	8652	464
216	213273_at	11q13.4	BF112171	ODZ4	odd Oz/ten-m homolog 4					EST	1.6	4.5	0.8	0.9	51.7	105.4	2.8125	1.125	2.03868	1.03407	0.117783	0.712305	1.86416	377	205	7694	759	8658	465
3685	201425_at	12q24.2	NM_000690	ALDH2	aldehyde dehydrogenase 2 family (mitochondrial)		alcohol metabolism; carbohydrate metabolism	mitochondrion	aldehyde dehydrogenase (NAD) activity; aldehyde dehydrogenase [NAD(P)+] activity; electron transporter activity; oxidoreductase activity		878.2	1008.5	46.8	70.3	15	33.7	1.14837	1.50214	2.24667	0.138345	0.406889	0.809448	1.35468	736	5496	2579	586	8661	466
1394	208811_s_at	7q36.3	AF080569	DNAJB6	DnaJ (Hsp40) homolog, subfamily B, member 6						237.6	322	238.8	332.6	448.5	604.7	1.35522	1.3928	1.34827	0.303963	0.331314	0.298824	0.934101	1584	2015	3447	3207	8669	467
1180	235745_at	17q24.2	AV704183	FLJ30999	hypothetical protein FLJ30999					EST	29.6	48.4	89.2	130.7	67.1	81.5	1.63514	1.46525	1.21461	0.491725	0.382024	0.194419	1.06817	1214	790	2854	5027	8671	468
1478	204279_at	6p21.3	NM_002800	PSMB9	proteasome (prosome, macropain) subunit, beta type, 9 (large multifunctional protease 2)		immune response; proteolysis and peptidolysis; ubiquitin-dependent protein catabolism	proteasome core complex (sensu Eukarya)	endopeptidase activity		1846.1	1970.7	290.5	907.7	2.3	11.1	1.06749	3.12461	4.82609	0.0653135	1.13931	1.57404	2.77866	128	8178	376	144	8698	469
1025	229966_at	22q12.2	AW089574	EWSR1	Ewing sarcoma breakpoint region 1					EST	81	126.9	38.3	58.3	62.9	75.4	1.56667	1.52219	1.19873	0.44895	0.420152	0.181261	1.05036	1269	929	2454	5320	8703	470
631	236907_at		AI760366		CDNA FLJ25706 fis, clone TST04817					EST	148.3	216.7	418.8	904.7	579.6	663.4	1.46123	2.16022	1.14458	0.379277	0.77021	0.13504	1.28453	828	1348	819	6540	8707	471
1291	239010_at	13q13	AI744280	NBEA	tr08f08.x1 NCI_CGAP_Ov23 Homo sapiens cDNA clone IMAGE:2217735 3', mRNA sequence.					EST	49.1	74	64.4	91.5	71.3	89.5	1.50713	1.42081	1.25526	0.410206	0.351225	0.227342	0.988774	1437	1135	3213	4362	8710	472
464	63825_at	15q26.1	AI557319	ABHD2	abhydrolase domain containing 2					EST	34.8	38.9	15.9	29	82.1	152.6	1.11782	1.8239	1.85871	0.111377	0.600977	0.619882	1.33224	766	6420	1300	994	8714	473
726	203123_s_at	12q13	AU154469	SLC11A2	solute carrier family 11 (proton-coupled divalent metal ion transporters), member 2					EST	144.4	240.2	192.3	335.1	169.8	194.7	1.66343	1.74259	1.14664	0.508885	0.555372	0.136839	1.2011	949	737	1501	6482	8720	474
1059	243747_at		AI222019		Transcribed sequences					EST	29.2	35.7	30.1	41.9	31.8	51.9	1.2226	1.39203	1.63208	0.200982	0.330761	0.489853	1.0216	1346	3742	3459	1528	8729	475
1772	229707_at	19q13.4	AI817719	ZNF606	hypothetical protein FLJ14260					EST	20.3	37.2	6.9	11	81.4	94.3	1.83251	1.5942	1.15848	0.605688	0.466374	0.147106	1.21917	913	510	2058	6182	8750	476
1810	230033_at	19q13.4	BF436398	LOC352909	similar to hypothetical testis protein from macaque					EST	1.6	7.4	93.2	114.2	38.2	52.3	4.625	1.22532	1.36911	1.53148	0.203204	0.314161	2.04884	306	104	5661	2988	8753	477
955	235333_at	18q11	BG503479	B4GALT6	602550918F1 NIH_MGC_61 Homo sapiens cDNA clone IMAGE:4658260 5', mRNA sequence.					EST	28.5	36.3	29.4	38.6	45.6	75.2	1.27368	1.31293	1.64912	0.241914	0.272258	0.500244	1.01441	1366	2931	4348	1480	8759	478
3056	228919_at		AA601031		Transcribed sequence with strong similarity to protein ref:NP_001778.1 (H.sapiens) cell division cycle 2-like 1, isoform 1; Cell division cycle 2-like 1; PITSLRE protein kinase alpha; p58/GTA protein kinase; galactosyltransferase associated protein kinase; CDC-related protein kinase p58; PITSLRE B [Homo sapiens]					EST	33.3	144.8	19.7	33	1369.6	1547.2	4.34835	1.67513	1.12967	1.4698	0.515889	0.121928	2.10761	280	109	1737	6914	8760	479
3496	244739_at		AI051769		Transcribed sequence with moderate similarity to protein ref:NP_060265.1 (H.sapiens) hypothetical protein FLJ20378 [Homo sapiens]					EST	0.4	0.6	0.5	0.8	59.4	70.5	1.5	1.6	1.18687	0.405465	0.470004	0.171318	1.04679	1276	1166	2027	5567	8760	480
2547	240890_at		AA041298		MRNA; cDNA DKFZp667O0320 (from clone DKFZp667O0320)					EST	61.3	71.8	7.4	10.9	4.9	8.8	1.17129	1.47297	1.79592	0.158105	0.387283	0.585517	1.1309	1071	4876	2799	1093	8768	481
708	60815_at	7p12.3	AA601208	MGC13098	Similar to Williams Beuren syndrome chromosome region 19 (LOC392719), mRNA					EST	70.9	106	54.4	64.4	79.5	141.7	1.49506	1.18382	1.78239	0.402169	0.168749	0.577955	1.14887	1035	1196	6453	1124	8773	482
325	1564308_a_at	10p12.1	AK057360	MPP7	membrane protein, palmitoylated 7 (MAGUK p55 subfamily member 7)				protein binding	oligo capping; fis (full insert sequence)	34.5	74	26.2	29.5	23.9	48.8	2.14493	1.12595	2.04184	0.763106	0.118631	0.713852	1.59559	518	348	7668	757	8773	483
523	1556277_a_at		BG542611		Full length insert cDNA clone ZA69H09					EST	19.3	40.2	33.4	38.4	64.4	111.1	2.0829	1.1497	1.72516	0.733762	0.139502	0.545317	1.41858	657	374	7144	1257	8775	484
864	227062_at	11q13.1	AU155361	TncRNA	MRNA; cDNA DKFZp686L01105 (from clone DKFZp686L01105)					EST	127	278.2	325.4	388.7	158.2	234.8	2.19055	1.19453	1.4842	0.784153	0.177753	0.394874	1.35678	732	335	6258	2189	8782	485
1575	203768_s_at	xp22.32	AU138166	STS	steroid sulfatase (microsomal), arylsulfatase C, isozyme S					EST	164.1	182.2	56.3	100.9	15.9	32.8	1.1103	1.79218	2.06289	0.104629	0.583435	0.724109	1.41217	664	6673	1372	741	8786	486
1107	202897_at	20p13	AB023430	PTPNS1	protein tyrosine phosphatase, non-receptor type substrate 1		cell adhesion	integral to membrane; plasma membrane		BIT	69.7	77.3	72.1	116.7	1.6	8.6	1.10904	1.61859	5.375	0.103494	0.481552	1.68176	2.2668	233	6714	1953	119	8786	487
582	1557905_s_at	11p13	AL552534	CD44	CD44 antigen (homing function and Indian blood group system)					EST	55.9	84.2	118.3	136.1	76.8	177.8	1.50626	1.15046	2.3151	0.409631	0.140166	0.839455	1.38925	687	1139	7120	541	8800	488
1007	226095_s_at	16q22.2	AW138861	LOC146517	Hypothetical protein LOC146517, mRNA (cDNA clone IMAGE:5295985), partial cds					EST	335.6	493.7	224.4	384.3	281.1	328.8	1.4711	1.71257	1.16969	0.386008	0.537993	0.156739	1.08074	1184	1300	1596	5913	8809	489
535	204121_at	9q22.1-q22.2	NM_006705	GADD45G	growth arrest and DNA-damage-inducible, gamma		DNA repair; activation of MAPKKK; apoptosis; cell differentiation; protein biosynthesis; response to stress	ribosome	structural constituent of ribosome		18.8	22.2	20.7	57.2	50.5	65.8	1.18085	2.76329	1.30297	0.166235	1.01642	0.264647	1.4473	627	4651	467	3708	8826	490
1688	231906_at	2q31.1	BF057634	HOXD8	homeo box D8					EST	9.1	11.7	7.3	11.4	47	60.7	1.28571	1.56164	1.29149	0.251314	0.445739	0.255796	0.95285	1531	2775	2208	3844	8827	491
1381	221595_at	7q21.3	AL527334	DKFZP564O0523	AL527334 Homo sapiens NEUROBLASTOMA COT 25-NORMALIZED Homo sapiens cDNA clone CS0DC021YJ19 3-PRIME, mRNA sequence.					EST	34.3	49.3	49.3	65.1	54.3	73.6	1.43732	1.32049	1.35543	0.362779	0.278	0.304121	0.9449	1552	1457	4248	3129	8834	492
1238	213637_at		BE503392		Transcribed sequence with moderate similarity to protein ref:NP_071431.1 (H.sapiens) cytokine receptor-like factor 2; cytokine receptor CRL2 precusor [Homo sapiens]					EST	60.3	73.3	213.6	291.6	45.2	78.9	1.21559	1.36517	1.74558	0.195229	0.311278	0.557084	1.06359	1228	3893	3741	1205	8839	493
432	224261_at		AF119917		PRO3098 mRNA, complete cds					HTC	17.9	50.7	31.1	42.3	22.6	27.7	2.8324	1.36013	1.22566	1.04113	0.307579	0.203483	1.55219	546	200	3807	4840	8847	494
528	209049_s_at	20q13.13	BC001004	PRKCBP1							331.3	369.4	260	490.6	685.4	1205.6	1.115	1.88692	1.75897	0.108856	0.634948	0.56473	1.30853	798	6516	1176	1168	8860	495
1218	222186_at		AL109684		MRNA full length insert cDNA clone EUROIMAGE 27080					FLI_CDNA	32.5	43	43.4	56.3	49.4	75.3	1.32308	1.29724	1.52429	0.27996	0.260235	0.42153	0.961725	1507	2346	4548	1967	8861	496
1385	243010_at	17q23.2	BE000929	MSI2	musashi homolog 2 (Drosophila)					EST	18.3	30.1	61.4	77.2	147.6	202.5	1.64481	1.25733	1.37195	0.497624	0.22899	0.316234	1.04285	1282	772	5139	2958	8869	497
4520	214612_x_at	xq28	U10691	MAGEA3	Human MAGE-6 antigen (MAGE6) gene, complete cds.		biological_process unknown	cellular_component unknown	molecular_function unknown		74.2	156.9	1540.9	1703.2	0.4	1.1	2.11456	1.10533	2.75	0.748845	0.100142	1.0116	1.86059	380	359	8161	377	8897	498
588	238498_at		AA583038		MRNA full length insert cDNA clone EUROIMAGE 1090207					EST	34.3	41.9	41.9	88.6	31	39.1	1.22157	2.11456	1.26129	0.20014	0.748846	0.232135	1.18112	973	3764	874	4260	8898	499
470	203479_s_at	4q31.21	T79216	HSHIN1	yd70h03.s1 Soares fetal liver spleen 1NFLS Homo sapiens cDNA clone IMAGE:113621 3', mRNA sequence.					EST	39.7	89.2	49.3	56.4	38.4	65.4	2.24685	1.14402	1.70312	0.80953	0.134545	0.532465	1.47654	604	322	7270	1317	8909	500
1367	212820_at	15q15.3	AB020663	RC3	rabconnectin-3						539.3	626.2	171.2	322.4	453	640.9	1.16113	1.88318	1.41479	0.149398	0.632961	0.346981	1.12934	1073	5131	1184	2595	8910	501
1360	236150_at	15q24.1	AW973177		CDNA FLJ44489 fis, clone UTERU2035114					EST	36.3	55.7	53	75.1	67.1	83.1	1.53444	1.41698	1.23845	0.428162	0.348529	0.213861	0.990552	1432	1036	3248	4628	8912	502
590	227868_at	7q35	AI928764	LOC154761	wp61g11.x1 NCI_CGAP_Brn25 Homo sapiens cDNA clone IMAGE:2466308 3', mRNA sequence.					EST	18.1	30.1	26.6	30.7	48	85.7	1.66298	1.15414	1.78542	0.508613	0.143351	0.579652	1.23162	892	739	7057	1118	8914	503
651	229521_at	7q22.2	BE466274	FLJ36031	hypothetical protein FLJ36031					EST	254.6	333.4	664.2	1118.1	93.1	114.8	1.30951	1.68338	1.23308	0.269649	0.520803	0.209517	0.999969	1408	2487	1710	4720	8917	504
1448	225204_at	12q24.13	AA521311	TA-PP2C	T-cell activation protein phosphatase 2C					EST	147.1	196.5	149	199.2	93.6	131.9	1.33583	1.33691	1.40919	0.28955	0.290363	0.343014	0.922927	1615	2214	4062	2648	8924	505
1110	212090_at	8q24.3	AL571424	GRINA	glutamate receptor, ionotropic, N-methyl D-asparate-associated protein 1 (glutamate binding)					EST	68.5	97.4	44.3	88.2	100.7	115.9	1.4219	1.99097	1.15094	0.351992	0.688622	0.140582	1.1812	972	1549	1011	6373	8933	506
1535	203195_s_at	11p15.5	NM_005387	NUP98	nucleoporin 98kDa		intracellular protein transport; protein-nucleus import, docking	nuclear pore; nucleoplasm	protein transporter activity		61.3	85.6	93.5	116.2	28.8	44.6	1.39641	1.24278	1.54861	0.333905	0.217351	0.437358	0.988615	1438	1703	5370	1861	8934	507
1664	217867_x_at	21q22.3	NM_012105	BACE2	beta-site APP-cleaving enzyme 2		protein modification; protein secretion; proteolysis and peptidolysis	integral to membrane; membrane fraction	aspartic-type signal peptidase activity; hydrolase activity; pepsin A activity		754.1	950.8	415	588	111	157.3	1.26084	1.41687	1.41712	0.231779	0.348448	0.348625	0.928852	1601	3115	3250	2578	8943	508
1050	208776_at	17q12	BF432873	PSMD11	proteasome (prosome, macropain) 26S subunit, non-ATPase, 11					EST	40.7	54.6	60.9	95	26.9	33.4	1.34152	1.55993	1.24164	0.293806	0.444644	0.21643	0.954879	1522	2157	2217	4574	8948	509
1506	235760_at	5q35.3	AI421972	NSD1	nuclear receptor binding SET domain protein 1					EST	30.2	44.2	78.4	103.3	122.1	163	1.46358	1.3176	1.33497	0.380883	0.275813	0.28891	0.945606	1548	1333	4282	3341	8956	510
1006	242712_x_at	2q12.3	BE856960	DKFZp686P0288	Transcribed sequence with strong similarity to protein prf:2115329A (H.sapiens) 2115329A nucleoprotein Nup358 [Homo sapiens]					EST	29.1	35.1	31	43.7	40.6	65.7	1.20619	1.40968	1.61823	0.187463	0.343361	0.481331	1.01215	1375	4076	3307	1581	8964	511
893	240861_at		BF433219		Transcribed sequences					EST	78.3	117.4	54.2	79.3	9.2	11.2	1.49936	1.4631	1.21739	0.405039	0.380557	0.19671	0.982307	1450	1174	2866	4971	9011	512
577	212311_at	4p15.31	AA522514	KIAA0746	KIAA0746 protein					EST	94.2	141.4	90.3	169.6	39.9	45.5	1.50106	1.87818	1.14035	0.406173	0.630305	0.131336	1.16781	998	1160	1194	6659	9013	513
978	1563057_at		BC038557		Clone IMAGE:3451831, mRNA						3.7	11.5	1	1.2	140.5	196.9	3.10811	1.2	1.40142	1.13401	0.182322	0.337488	1.65382	483	172	6150	2702	9024	514
1075	226470_at	20q11.22	AL049709	GGTL3							53.2	76.2	21.8	26.1	14.7	25	1.43233	1.19725	1.70068	0.359303	0.180025	0.531028	1.07036	1211	1482	6213	1330	9025	515
1102	228486_at	9q31.2	AW165999	CDW92	CDW92 antigen					EST	35.1	53	48.7	77.1	48.9	57.5	1.50997	1.58316	1.17587	0.412091	0.459424	0.162008	1.03352	1308	1125	2107	5799	9031	516
1209	212147_at	1q21.2	AB029012	EST1B	Est1p-like protein B						42.9	68.4	61	74.4	43.1	62.3	1.59441	1.21967	1.44548	0.466501	0.198582	0.368438	1.03352	1309	867	5764	2400	9031	517
976	217168_s_at	16q12.2-q13	AF217990	HERPUD1	homocysteine-inducible, endoplasmic reticulum stress-inducible, ubiquitin-like domain member 1		response to unfolded protein	endoplasmic reticulum membrane; integral to membrane	molecular_function unknown	FLI_CDNA	900.5	1173	1177	1904.8	394.9	491.8	1.30261	1.61835	1.24538	0.26437	0.481408	0.21944	0.965217	1497	2573	1954	4507	9034	518
1485	209212_s_at	13q21.33	AB030824	KLF5	Kruppel-like factor 5 (intestinal)		regulation of transcription, DNA-dependent; transcription from Pol II promoter	nucleus	DNA binding; RNA polymerase II transcription factor activity; zinc ion binding	transcription factor BTEB2	137.6	171.5	281.4	362.5	65.8	120.5	1.24637	1.2882	1.83131	0.220232	0.253247	0.60503	1.07851	1190	3342	4670	1032	9044	519
1389	238341_at		BF677084		Transcribed sequences					EST	35.6	49.4	25.6	33.7	40.4	55.3	1.38764	1.31641	1.36881	0.327605	0.274905	0.313943	0.916453	1634	1758	4302	2990	9050	520
1494	233506_at		N95440		CDNA: FLJ21531 fis, clone COL06036					EST	61.8	84	48.6	77	93.1	113.3	1.35922	1.58436	1.21697	0.306913	0.460182	0.196365	0.96346	1501	1978	2103	4983	9064	521
1395	235427_at		AA418074		CDNA FLJ43404 fis, clone OCBBF2017516					EST	119.4	149.5	101.7	151.9	48.1	65	1.25209	1.49361	1.35135	0.224817	0.401195	0.301105	0.927117	1603	3249	2650	3169	9068	522
1521	235096_at	15q21.1	AA074729	LOC123169	senescence downregulated leo1-like					EST	344.2	444.5	192.7	273.8	398.1	538.2	1.2914	1.42086	1.35192	0.255727	0.351263	0.301527	0.908518	1655	2711	3212	3157	9080	523
2234	228834_at	17q21	BF240286	TOB1	transducer of ERBB2, 1					EST	140.6	251.3	718.4	1199.6	2750.2	3119.5	1.78734	1.66982	1.13428	0.580728	0.512717	0.125999	1.21944	912	550	1753	6802	9105	524
1250	234359_at	1p36.33	AF148950		LOC388580 (LOC388580), mRNA						67.4	79.5	43.9	74.1	98.8	138.2	1.17953	1.68793	1.39879	0.165112	0.523501	0.335604	1.02422	1338	4689	1693	2724	9106	525
1323	243631_at	13q12.11	AI630997	HSMPP8	M-phase phosphoprotein, mpp8					EST	13.5	23.4	15.1	30.4	54.5	60.5	1.73333	2.01325	1.11009	0.550046	0.699748	0.104443	1.35424	737	623	983	7502	9108	526
1063	218424_s_at	2q14.2	NM_018234	TSAP6	dudulin 2		electron transport				258.3	357.9	276.8	413.9	61	75.3	1.3856	1.4953	1.23443	0.326132	0.402329	0.210606	0.939067	1568	1779	2635	4695	9109	527
1603	216511_s_at	10q25.3	AJ270770	TCF7L2							103.1	126.1	49.5	72.6	52.5	74.6	1.22308	1.46667	1.42095	0.201376	0.382992	0.351327	0.935695	1580	3731	2842	2548	9121	528
1450	90265_at	7p22.3	AW050627	CENTA1	centaurin, alpha 1					EST	104.7	152.9	129.5	184.2	178.8	222	1.46036	1.42239	1.24161	0.378685	0.352341	0.21641	0.947436	1542	1353	3196	4575	9124	529
1676	209500_x_at	17p13.1	AF114012	TNFSF13	tumor necrosis factor (ligand) superfamily, member 13		immune response; positive regulation of cell proliferation; signal transduction	membrane	tumor necrosis factor receptor binding		345.7	387.1	114.4	211.4	32.8	53.7	1.11976	1.8479	1.6372	0.113112	0.614051	0.492984	1.22015	911	6366	1251	1511	9128	530
6582	220004_at	6q12-q13	NM_018665	DDX43	DEAD (Asp-Glu-Ala-Asp) box polypeptide 43				ATP binding; ATP-dependent RNA helicase activity; RNA binding; hydrolase activity		0.3	0.7	0.3	2.5	106.1	113.5	2.33333	8.33333	1.06975	0.847298	2.12026	0.0674208	3.03498	96	299	99	8752	9150	531
1352	243134_at		AW190862		Transcribed sequence with weak similarity to protein ref:NP_005862.1 (H.sapiens) splicing factor 30, survival of motor neuron-related [Homo sapiens]					EST	62.7	77.8	58.6	98.2	108.1	138.4	1.24083	1.67577	1.2803	0.21578	0.516272	0.247091	0.979143	1462	3436	1732	3985	9153	532
909	236664_at	19q13.1-q13.2	AA448167	AKT2	v-akt murine thymoma viral oncogene homolog 2					EST	40.6	59.4	25.4	46.5	29	33.2	1.46305	1.83071	1.14483	0.380526	0.604703	0.135254	1.12048	1090	1338	1287	6533	9158	533
1585	225669_at	21q22.11	AA133989	IFNAR1	interferon (alpha, beta and omega) receptor 1					EST	103.7	138.3	55.2	85.5	117.7	145.6	1.33365	1.54891	1.23704	0.287923	0.437553	0.212724	0.938201	1572	2232	2279	4652	9163	534
1882	223201_s_at	xq22.3	AW205122	FLJ22679	hypothetical protein FLJ22679					EST	355.1	446.6	109.1	202.7	672.3	826.6	1.25767	1.85793	1.22951	0.229264	0.619462	0.206616	1.05534	1256	3165	1231	4770	9166	535
568	213780_at		N30878		Trichohyalin (THH), mRNA					EST	8.3	9.3	14.9	28.7	62.6	98.9	1.12048	1.92617	1.57987	0.113759	0.655536	0.457344	1.22664	896	6347	1100	1722	9169	536
711	235579_at	12q13.11	AA679858	SFRS2IP	splicing factor, arginine/serine-rich 2, interacting protein					EST	86.1	139.3	117.3	202.9	82.9	94	1.61789	1.72975	1.1339	0.48112	0.547978	0.12566	1.15476	1023	821	1538	6811	9170	537
1118	217771_at	9q21.33	NM_016548	GOLPH2	golgi phosphoprotein 2						1163.4	1242.8	497.3	1055.3	14.3	65.9	1.06825	2.12206	4.60839	0.0660201	0.752387	1.52788	2.34629	212	8159	863	153	9175	538
914	210791_s_at	11q24-q25	BC000277	RICS	Rho GTPase-activating protein						101.7	153.5	43.3	76	53.9	61.6	1.50934	1.7552	1.14286	0.411673	0.562581	0.133531	1.10779	1126	1128	1457	6593	9178	539
1225	224566_at	11q13.1	AI042152	TncRNA	MRNA; cDNA DKFZp686L01105 (from clone DKFZp686L01105)					EST	288.6	562.1	1074	1277.8	1080.5	1563.4	1.94768	1.18976	1.44692	0.666638	0.17375	0.369439	1.20983	934	438	6352	2391	9181	540
1193	1553117_a_at	6p21	NM_007271	STK38	serine/threonine kinase 38		protein amino acid phosphorylation	nucleus	ATP binding; protein serine/threonine kinase activity		119.2	177.5	104.1	156.2	106.5	127.4	1.48909	1.50048	1.19624	0.398168	0.405785	0.179187	0.98314	1447	1224	2596	5365	9185	541
1578	201063_at	11p13	NM_002901	RCN1	reticulocalbin 1, EF-hand calcium binding domain			endoplasmic reticulum lumen	calcium ion binding		459.9	534.6	1147.5	1599	17.8	38.4	1.16243	1.39346	2.1573	0.15051	0.331793	0.768859	1.25116	873	5095	3440	652	9187	542
4541	222760_at	8p11.23	BG290193	FLJ14299	hypothetical protein FLJ14299					EST	30.1	44.9	12	38.1	764.5	845.7	1.49169	3.175	1.10621	0.399913	1.15531	0.100943	1.65616	481	1214	365	7618	9197	543
1517	225749_at	16p13.3	BE889319	LOC283951	hypothetical protein LOC283951					EST	182.5	244.6	129.2	176.8	302.3	404.1	1.34027	1.36842	1.33675	0.292874	0.313658	0.290242	0.896774	1697	2170	3702	3325	9197	544
853	219180_s_at	22q11.21	AI817074	PEX26	peroxisome biogenesis factor 26					EST	92.9	175.4	89.9	119.4	103.4	128.5	1.88805	1.32814	1.24275	0.635545	0.283781	0.217324	1.13665	1060	474	4167	4558	9199	545
1465	226423_at	6p12.1	AW006774	C6orf33	chromosome 6 open reading frame 33					EST	53.5	83.2	7.5	14.3	65.7	73.8	1.55514	1.90667	1.12329	0.441566	0.645357	0.11626	1.20318	946	970	1140	7090	9200	546
1178	227414_at	2q36.3	AI889373	DKFZp547E052	hypothetical protein DKFZp547E052					EST	74.5	108.6	118.4	177.9	79.5	95.5	1.45772	1.50253	1.20126	0.376872	0.407153	0.183369	0.967394	1489	1364	2573	5266	9203	547
1215	225327_at	15q21.1	AB037791	FLJ10980	hypothetical protein FLJ10980						486.3	556.8	205	360.5	502.8	747.4	1.14497	1.75854	1.48648	0.13538	0.564482	0.396408	1.09627	1151	5578	1451	2176	9205	548
3058	37005_at	1p36.13-p36.11	D28124	NBL1	neuroblastoma, suppression of tumorigenicity 1		negative regulation of cell cycle				1400	1644.1	41.1	65.4	154.9	225.5	1.17436	1.59124	1.45578	0.160721	0.464514	0.37554	1.00078	1405	4804	2067	2347	9218	549
1101	236437_at		N30158		Transcribed sequences					EST	42.1	57.2	30.5	36.5	20.7	38.2	1.35867	1.19672	1.84541	0.306506	0.179586	0.612702	1.09879	1143	1984	6223	1011	9218	550
1363	201010_s_at	1q21.2	NM_006472	TXNIP	thioredoxin interacting protein		biological_process unknown	cellular_component unknown	molecular_function unknown		442.1	813.1	3070.2	4023.6	320.7	402.7	1.83918	1.31053	1.25569	0.609318	0.270434	0.227686	1.10744	1128	502	4372	4355	9229	551
235	222662_at	8p23.1	W60806	LOC286044	zd27b07.s1 Soares_fetal_heart_NbHH19W Homo sapiens cDNA clone IMAGE:341845 3', mRNA sequence.					EST	69.4	75.8	92.2	161.3	138.1	358	1.09222	1.74946	2.59232	0.0882114	0.559306	0.952555	1.60007	515	7315	1481	434	9230	552
681	204151_x_at	10p15-p14	NM_001353	AKR1C1	aldo-keto reductase family 1, member C1 (dihydrodiol dehydrogenase 1; 20-alpha (3-alpha)-hydroxysteroid dehydrogenase)		xenobiotic metabolism	cytoplasm	aldo-keto reductase activity; bile acid transporter activity; binding; electron transporter activity; trans-1,2-dihydrobenzene-1,2-diol dehydrogenase activity		2267.4	3553.9	3917.5	4359	1121	3295	1.56739	1.1127	2.93934	0.449412	0.106789	1.07819	1.63439	497	927	7981	327	9235	553
1452	214590_s_at	10q11.2-q21	AL545760	UBE2D1	ubiquitin-conjugating enzyme E2D 1 (UBC4/5 homolog, yeast)					EST	31	44.2	65.5	79.4	33.9	52.9	1.42581	1.21221	1.56047	0.354738	0.192448	0.444988	0.992174	1426	1522	5911	1804	9237	554
1515	210827_s_at	1q32.2	U73844	ELF3	E74-like factor 3 (ets domain transcription factor, epithelial-specific )		epidermis development; morphogenesis; regulation of transcription, DNA-dependent; transcription from Pol II promoter	nucleus	transcription coactivator activity; transcription factor activity		942.1	1164.1	843.4	1223.6	263.7	367.7	1.23564	1.45079	1.39439	0.211592	0.372111	0.332455	0.916159	1637	3529	2962	2759	9250	555
744	236474_at		AI797677		Transcribed sequences					EST	18.4	33.2	15.9	18.6	40.6	61.6	1.80435	1.16981	1.51724	0.590199	0.156842	0.416894	1.16394	1005	533	6712	2005	9250	556
1555	221989_at	xq28	AW057781	RPL10	ribosomal protein L10					EST	230.4	307.7	265.7	380.5	430.2	552.7	1.3355	1.43207	1.28475	0.289308	0.359118	0.250565	0.898992	1689	2218	3098	3935	9251	557
1571	228130_at		AW182556		CDNA FLJ10641 fis, clone NT2RP2005748					EST	44.5	52.5	18.2	24.9	10.5	20.5	1.17978	1.36813	1.95238	0.165324	0.313446	0.66905	1.14782	1037	4684	3705	874	9263	558
256	213215_at		AI910895		MRNA full length insert cDNA clone EUROIMAGE 42138					EST	71.2	77.7	83.2	245.9	77	126.5	1.09129	2.95553	1.64286	0.0873624	1.08368	0.496437	1.66748	477	7352	423	1495	9270	559
1154	206043_s_at	16q24.1	NM_014861	KIAA0703							52.6	78.9	117.3	192.9	131.1	151.5	1.5	1.6445	1.15561	0.405465	0.497437	0.144625	1.04753	1275	1165	1846	6263	9274	560
564	211352_s_at	20q12	U80737	NCOA3	similar to Hin-2 encoded by GenBank Accession Number U19179; polyglutamine rich; Homo sapiens CAGH16 mRNA, complete cds.						15.3	29.2	73.9	84	357.6	600.4	1.9085	1.13667	1.67897	0.646316	0.128104	0.518181	1.2926	816	458	7432	1388	9278	561
600	1557116_at		BM980001		CDNA FLJ39947 fis, clone SPLEN2024232					EST	426.1	490.6	161.8	438.1	7.9	10.5	1.15137	2.70766	1.32911	0.140955	0.996086	0.284512	1.42155	652	5394	497	3412	9303	562
783	235013_at	9q31-q32	AI754064	SLC31A1	solute carrier family 31 (copper transporters), member 1					EST	113.7	158.2	360	582.2	92	109	1.39138	1.61722	1.18478	0.330297	0.48071	0.169559	0.980566	1459	1735	1958	5617	9310	563
1549	238775_at		AA088543		Transcribed sequence with strong similarity to protein ref:NP_002745.1 (H.sapiens) mitogen-activated protein kinase 13; mitogen-activated protein kinase p38 delta; stress-activated protein kianse 4 [Homo sapiens]					EST	45	59.1	27.9	37.3	27.5	38.2	1.31333	1.33692	1.38909	0.272568	0.290367	0.32865	0.891585	1712	2454	4061	2798	9313	564
1636	229467_at	12q13.12-q13.13	AA504356	PCBP2	poly(rC) binding protein 2					EST	40.6	50.8	25.5	40.3	76.2	97.9	1.25123	1.58039	1.28478	0.224128	0.457673	0.250585	0.932386	1589	3258	2122	3934	9314	565
1588	230795_at	1q21	AI828075	HIST2H4	histone 2, H4					EST	1409.8	1761.1	821.9	1244.7	1636.4	2158.4	1.24918	1.51442	1.31899	0.222491	0.415031	0.276868	0.91439	1644	3294	2495	3526	9315	566
7315	201743_at	5q31.1	NM_000591	CD14	CD14 antigen		apoptosis; cell surface receptor linked signal transduction; immune response; inflammatory response; phagocytosis	extrinsic to membrane; plasma membrane	peptidoglycan recognition activity		797.2	835.8	0.5	22.5	1	2.7	1.04842	45	2.7	0.0472838	3.80666	0.993252	4.8472	12	8918	6	395	9319	567
1339	244758_at		AA480069		zv41h03.s1 Soares ovary tumor NbHOT Homo sapiens cDNA clone IMAGE:756245 3' similar to contains element MER1 repetitive element ;, mRNA sequence.					EST	4.9	8.4	45.9	70.5	41.7	48.1	1.71429	1.53595	1.15348	0.538997	0.429148	0.142781	1.11093	1113	646	2367	6317	9330	568
1581	201174_s_at	16q23.1	NM_018975	TERF2IP	telomeric repeat binding factor 2, interacting protein		telomerase-dependent telomere maintenance	chromosome, telomeric region; nuclear chromosome	telomeric DNA binding		280.8	389.9	264.1	460.9	707.8	822.8	1.38853	1.74517	1.16248	0.328248	0.556853	0.150552	1.03565	1303	1753	1494	6084	9331	569
1051	200759_x_at	17q21.3	NM_003204	NFE2L1	nuclear factor (erythroid-derived 2)-like 1		heme biosynthesis; inflammatory response; morphogenesis; regulation of transcription, DNA-dependent; transcription from Pol II promoter	nucleus	DNA binding; transcription cofactor activity; transcription factor activity		441	535.2	546.6	935.2	487	629.4	1.21361	1.71094	1.2924	0.193596	0.537043	0.256503	0.987142	1441	3933	1604	3828	9365	570
1851	206082_at	6p21.3	NM_006674	HCP5	HLA complex P5		defense response	cellular_component unknown			191.2	199.8	17.5	67.5	0.4	5	1.04498	3.85714	12.5	0.0439969	1.34993	2.52573	3.91965	41	9054	283	29	9366	571
361	205843_x_at	9q34.1	NM_000755	CRAT	carnitine acetyltransferase		acyl-CoA metabolism; energy derivation by oxidation of organic compounds; transport	endoplasmic reticulum; mitochondrion; peroxisome	acyltransferase activity; carnitine O-acetyltransferase activity		4.3	4.7	35.1	63.2	3	6.1	1.09302	1.80057	2.03333	0.0889475	0.588103	0.709676	1.38673	689	7283	1347	765	9395	572
940	204124_at	4p15.3-p15.1	AF146796	SLC34A2	solute carrier family 34 (sodium phosphate), member 2		phosphate metabolism; phosphate transport	integral to plasma membrane; membrane fraction	sodium-dependent phosphate transporter activity		99.9	141.9	1.1	6.7	4.8	5.3	1.42042	6.09091	1.10417	0.350953	1.8068	0.0990909	2.25684	235	1560	163	7675	9398	573
2921	244521_at		BG236742		nai47f10.x1 NCI_CGAP_HN20 Homo sapiens cDNA clone IMAGE:4263330 3', mRNA sequence.					EST	87	92	1.6	3.5	2.2	15.3	1.05747	2.1875	6.95455	0.0558805	0.782759	1.9394	2.77804	129	8564	791	68	9423	574
989	218060_s_at	16q13	NM_024598	FLJ13154	hypothetical protein FLJ13154						95.2	125.1	42.9	80.3	24.9	29.3	1.31408	1.87179	1.17671	0.273133	0.626898	0.16272	1.06275	1229	2442	1202	5782	9426	575
136	1552925_at	4q28.3	NM_020815	PCDH10	protocadherin 10		cell adhesion; homophilic cell adhesion	membrane	calcium ion binding; protein binding		2	2.1	0.5	4.9	22	52.2	1.05	9.8	2.37273	0.0487902	2.28238	0.86404	3.19521	75	8838	84	512	9434	576
765	221213_s_at	15q21.2	NM_017661	FLJ20086							104.3	117.5	101.4	193.6	47.9	71.3	1.12656	1.90927	1.48852	0.119167	0.646721	0.397781	1.16367	1006	6139	1133	2162	9434	577
1355	219045_at	12q24.31	NM_019034	RHOF	ras homolog gene family, member F (in filopodia)		actin filament organization; small GTPase mediated signal transduction	cytoskeleton	GTP binding; Rho small monomeric GTPase activity		15.6	22.9	17.4	45.1	87	96.3	1.46795	2.59195	1.1069	0.383866	0.952412	0.10156	1.43784	638	1312	540	7604	9456	578
699	209471_s_at	8p22-q11	L00634	FNTA	farnesyltransferase, CAAX box, alpha		protein amino acid farnesylation; protein amino acid geranylgeranylation; protein amino acid prenylation; transforming growth factor beta receptor signaling pathway	cytoplasm	protein farnesyltransferase activity; protein geranylgeranyltransferase activity; protein prenyltransferase activity	farnesyl-protein transferase; farnesyl-protein transferase alpha-subunit	56.6	77.4	707.1	1145.2	163.8	194.2	1.36749	1.61957	1.18559	0.312978	0.482162	0.170242	0.965383	1496	1911	1951	5598	9460	579
1738	224831_at	5q21	BE620832	CPEB4	cytoplasmic polyadenylation element binding protein 4					EST	267.7	320.9	225.2	315	52.6	81.9	1.19873	1.39876	1.55703	0.181263	0.335584	0.442783	0.959629	1511	4250	3396	1816	9462	580
1569	212014_x_at	11p13	AI493245	CD44	CD44 antigen (homing function and Indian blood group system)					EST	101.6	131.3	205.6	255.7	71.9	120.1	1.29232	1.24368	1.67038	0.256441	0.218072	0.513048	0.987562	1440	2699	5353	1411	9463	581
1239	201879_at	15q24	AI694332	ARIH1	ariadne homolog, ubiquitin-conjugating enzyme E2 binding protein, 1 (Drosophila)					EST	91.9	108	90.6	140	98.3	142.4	1.17519	1.54525	1.44863	0.16143	0.435188	0.370616	0.967234	1490	4781	2307	2380	9468	582
807	230847_at	6p25.2	T79870	WRNIP1	yd83h12.s1 Soares fetal liver spleen 1NFLS Homo sapiens cDNA clone IMAGE:114887 3', mRNA sequence.					EST	6.9	23.4	31.6	36.9	36.5	51.7	3.3913	1.16772	1.41644	1.22121	0.155054	0.348146	1.72441	437	157	6742	2583	9482	583
1628	237895_at		AV700930		Transcribed sequences					EST	77.8	94.6	32.7	53.1	33.2	43.3	1.21594	1.62385	1.30422	0.195516	0.484802	0.265603	0.945921	1546	3877	1929	3690	9496	584
583	216594_x_at	10p15-p14	S68290	AKR1C1	aldo-keto reductase family 1, member C1 (dihydrodiol dehydrogenase 1; 20-alpha (3-alpha)-hydroxysteroid dehydrogenase)		xenobiotic metabolism	cytoplasm	aldo-keto reductase activity; bile acid transporter activity; binding; electron transporter activity; trans-1,2-dihydrobenzene-1,2-diol dehydrogenase activity		1902.1	3035.2	3488.8	3801.8	514.6	2526.8	1.59571	1.08972	4.91022	0.467319	0.0859168	1.59132	2.14455	269	864	8501	138	9503	585
1627	218923_at	1p22	AW304174	CTBS	xv61d01.x1 NCI_CGAP_Lu28 Homo sapiens cDNA clone IMAGE:2817601 3', mRNA sequence.					EST	94.3	120.6	85	116	36.7	50.5	1.2789	1.36471	1.37602	0.245998	0.310939	0.319197	0.876134	1757	2856	3748	2907	9511	586
1432	223440_at	16q22.1	BC004556	Lin10	lin-10 protein homolog				molecular_function unknown	MGC	78.9	117.8	103.4	131	80.7	107.7	1.49303	1.26692	1.33457	0.400807	0.236592	0.288611	0.92601	1606	1206	5000	3343	9549	587
1349	223376_s_at	7q22.1	AB055977	BRI3	brain protein I3			integral to membrane			448.8	601.2	472.8	707.3	323.6	398.5	1.33957	1.49598	1.23146	0.29235	0.402782	0.208199	0.903332	1673	2178	2629	4743	9550	588
266	204519_s_at	16q13	NM_015993	TM4SF11	transmembrane 4 superfamily member 11 (plasmolipin)		ion transport	integral to membrane	ion channel activity		30.9	35.3	18	24.8	30.3	91.9	1.14239	1.37778	3.033	0.133127	0.320472	1.10955	1.56315	541	5647	3605	302	9554	589
575	226558_at		BE856637		LOC389834 (LOC389834), mRNA					EST	39.7	43.6	35.6	70	81.8	136.2	1.09824	1.96629	1.66504	0.093706	0.67615	0.509847	1.2797	836	7084	1041	1431	9556	590
1181	200998_s_at	12q24.11	AW029619	CKAP4	cytoskeleton-associated protein 4					EST	349.4	427.2	259.4	452.9	184.8	232.3	1.22267	1.74595	1.25703	0.201035	0.5573	0.228755	0.98709	1442	3740	1490	4329	9559	591
1082	239448_at		AI475033		Transcribed sequences					EST	62.1	109.1	52.1	74.4	88.9	104.4	1.75684	1.42802	1.17435	0.563519	0.356291	0.160718	1.08053	1186	593	3140	5830	9563	592
816	220124_at	16q24.1	NM_022041	GAN	giant axonal neuropathy (gigaxonin)		biological_process unknown	cytoskeleton; neurofilament	protein binding		25.5	28.5	15.5	34.8	47.6	68.8	1.11765	2.24516	1.44538	0.111226	0.808777	0.368371	1.28837	822	6422	742	2401	9565	593
879	240843_at	18p11.3-p11.2	N53696	PTPN2	protein tyrosine phosphatase, non-receptor type 2					EST	39.2	51.3	27.9	53	18.3	21.4	1.30867	1.89964	1.1694	0.269014	0.641665	0.15649	1.06717	1217	2498	1152	5918	9568	594
1661	204538_x_at	16p13-p11	NM_006985	NPIP	nuclear pore complex interacting protein						849	1159.2	364.5	537.1	883.5	1082.9	1.36537	1.47353	1.22569	0.311426	0.387658	0.203507	0.902591	1676	1935	2796	4839	9570	595
1615	202328_s_at	16p13.3	NM_000296	PKD1	polycystic kidney disease 1 (autosomal dominant)		calcium-independent cell-matrix adhesion; heterophilic cell adhesion; homophilic cell adhesion; morphogenesis; neuropeptide signaling pathway	integral to plasma membrane	sugar binding		79.7	95.6	33.4	46.9	42.1	64	1.1995	1.40419	1.52019	0.181903	0.339462	0.418835	0.9402	1563	4229	3356	1988	9573	596
2373	209921_at	4q28-q32	AB040875	SLC7A11	solute carrier family 7, (cationic amino acid transporter, y+ system) member 11		amino acid transport; protein complex assembly	integral to membrane	amino acid permease activity; cystine:glutamate antiporter activity		154.6	259.1	1124.9	1225.1	77.2	220.8	1.67594	1.08907	2.8601	0.516373	0.0853283	1.05086	1.65256	486	711	8520	346	9577	597
1548	203900_at	1p34.1	NM_024547	KIAA0467							49.7	63.8	21.8	33.8	18	22.4	1.2837	1.55046	1.24444	0.249748	0.438551	0.218689	0.906988	1662	2793	2266	4523	9582	598
1800	238738_at	16q23-q24	AW361702	PSMD7	proteasome (prosome, macropain) 26S subunit, non-ATPase, 7 (Mov34 homolog)					EST	55.9	70.4	23.4	35.4	79.6	102.1	1.25939	1.51282	1.28266	0.230629	0.413976	0.248939	0.893543	1708	3134	2505	3959	9598	599
1364	235167_at		BE972419		601652242F1 NIH_MGC_82 Homo sapiens cDNA clone IMAGE:3935554 5', mRNA sequence.					EST	74	97.6	29.5	37.3	54.4	80.9	1.31892	1.26441	1.48713	0.276812	0.234603	0.39685	0.908265	1657	2390	5035	2173	9598	600
890	236439_at		AI733564		Transcribed sequence with weak similarity to protein pir:A40138 (H.sapiens) A40138 glycogen phosphorylase					EST	23.6	42	40.1	56.6	17.4	20.5	1.77966	1.41147	1.17816	0.576423	0.344633	0.163955	1.08501	1178	561	3296	5750	9607	601
318	201008_s_at	1q21.2	AA812232	TXNIP	thioredoxin interacting protein					EST	23.7	98.6	447	776.8	34.1	37.3	4.16034	1.73781	1.09384	1.4256	0.552624	0.0896959	2.06792	301	121	1516	7977	9614	602
1383	211996_s_at	16p12.3	BG256504	KIAA0220	Similar to MGC9515 protein (LOC388225), mRNA					EST	789.9	1057	369.1	689.2	808.9	936.2	1.33814	1.86724	1.15737	0.291284	0.624464	0.146154	1.0619	1232	2194	1214	6213	9621	603
2176	1564796_at	12p12.3	BC017854	EMP1	epithelial membrane protein 1		cell death; cell growth; cell proliferation; development; epidermis development	integral to membrane; membrane fraction			58.6	71.3	28.6	36.1	4.2	8.8	1.21672	1.26224	2.09524	0.196162	0.232886	0.739667	1.16871	996	3856	5064	716	9636	604
1461	243210_at		BF062694		CDNA FLJ46024 fis, clone SPLEN2022785					EST	49.1	59.4	73.3	117.5	265.2	347.2	1.20978	1.603	1.3092	0.190435	0.471878	0.269417	0.93173	1591	4006	2012	3628	9646	605
526	209699_x_at	10p15-p14	U05598	AKR1C1	aldo-keto reductase family 1, member C2 (dihydrodiol dehydrogenase 2; bile acid binding protein; 3-alpha hydroxysteroid dehydrogenase, type III)	bile acid binder	canalicular bile acid transport; digestion; lipid metabolism		bile acid transporter activity; binding; electron transporter activity; oxidoreductase activity; trans-1,2-dihydrobenzene-1,2-diol dehydrogenase activity		1898.7	3236.1	3288.7	3563.5	1135.3	3434.6	1.70438	1.08356	3.02528	0.533199	0.0802509	1.107	1.72045	439	669	8676	303	9648	606
885	216197_at	12p13.2	AK021569	ATF7IP	Homo sapiens cDNA FLJ11507 fis, clone HEMBA1002160.		DNA methylation; negative regulation of transcription, DNA-dependent; positive regulation of transcription, DNA-dependent; regulation of transcriptional preinitiation complex formation	nucleus	protein binding	oligo capping; fis (full insert sequence)	41.2	68.5	20.2	24.7	23.8	32.1	1.66262	1.22277	1.34874	0.508395	0.201121	0.29917	1.00869	1384	740	5708	3201	9649	607
927	225913_at	15q24.1	AK025943	KIAA2002	KIAA2002 protein					oligo capping; fis (full insert sequence)	333.4	405.8	170.2	380.3	204.2	247.6	1.21716	2.23443	1.21254	0.196517	0.803986	0.192715	1.19322	959	3850	751	5065	9666	608
584	210174_at	1q32.1	AF228413	NR5A2	nuclear receptor subfamily 5, group A, member 2		morphogenesis; regulation of transcription, DNA-dependent; transcription from Pol II promoter	nucleus	RNA polymerase II transcription factor activity, enhancer binding; steroid hormone receptor activity		3	3.4	19.3	30.3	53.6	86.6	1.13333	1.56995	1.61567	0.125163	0.451043	0.479751	1.05596	1253	5918	2177	1586	9681	609
991	233528_s_at	22q12.1-qter	AC004997	TBC1D10							45.2	66.7	25.3	29.2	22.5	38	1.47566	1.15415	1.68889	0.389108	0.143364	0.524071	1.05654	1252	1283	7056	1361	9700	610
847	222347_at		AI050036		Transcribed sequence with weak similarity to protein ref:NP_009056.1 (H.sapiens) ubiquitously transcribed tetratricopeptide repeat gene, Y chromosome; Ubiquitously transcribed TPR gene on Y chromosome [Homo sapiens]					EST	1	1.3	8.3	10.4	37.2	57.2	1.3	1.25301	1.53763	0.262364	0.22555	0.430245	0.91816	1629	2596	5199	1910	9705	611
3633	220892_s_at	9q21.32	NM_021154	PSAT1	phosphoserine aminotransferase 1		L-serine biosynthesis; metabolism; pyridoxine biosynthesis		phosphoserine transaminase activity; transferase activity		177.8	237.6	747.6	849.3	1.4	12.1	1.33633	1.13604	8.64286	0.289929	0.127544	2.15673	2.57421	167	2208	7450	51	9709	612
1678	1559156_at		BC036508		Homo sapiens, clone IMAGE:5266106, mRNA.						77.9	92.5	32.4	46.1	38.2	57.8	1.18742	1.42284	1.51309	0.171783	0.352655	0.414153	0.93859	1569	4496	3188	2030	9714	613
1340	213286_at	5p13.3	BF445199	ZFR	zinc finger RNA binding protein					EST	100.8	141	124.7	177.3	59	72.3	1.39881	1.42181	1.22542	0.335622	0.351932	0.203287	0.890841	1714	1687	3200	4844	9731	614
1411	222554_s_at	9p13.3	BF509166	NOL6	nucleolar protein family 6 (RNA-associated)					EST	66.6	75.4	32.2	54.5	31.1	46.6	1.13213	1.69255	1.49839	0.124103	0.526234	0.404393	1.05473	1259	5969	1669	2108	9746	615
722	203662_s_at	9q22.3	NM_003275	TMOD1	tropomodulin 1		cytoskeleton organization and biogenesis	cytoskeleton	actin binding; tropomyosin binding		94.9	122.6	0.7	34.3	28.8	32.4	1.29189	49	1.125	0.256103	3.89182	0.117783	4.26571	27	2706	4	7041	9751	616
1079	206565_x_at	5q13.2	NM_006780	LOC153561	SMA3		carbohydrate metabolism; neurogenesis; skeletal development		hydrolase activity, hydrolyzing O-glycosyl compounds		23.4	42.1	8	10.5	41.5	50.8	1.79915	1.3125	1.2241	0.587312	0.271934	0.202203	1.06145	1235	540	4355	4863	9758	617
1429	35254_at	12q	AB007447	FLN29	FLN29 gene product			nucleus	nucleic acid binding; zinc ion binding	Fln29	319.2	406.4	153	295.9	350.1	412.6	1.27318	1.93399	1.17852	0.24152	0.659584	0.16426	1.06536	1221	2941	1089	5742	9772	618
1145	202838_at	1p34	NM_000147	FUCA1	fucosidase, alpha-L- 1, tissue		carbohydrate metabolism; glycosaminoglycan catabolism	cytoplasm; lysosome	alpha-L-fucosidase activity; hydrolase activity, acting on glycosyl bonds		213.7	297.4	135.2	294.9	346.2	386.5	1.39167	2.18121	1.11641	0.330505	0.779881	0.110115	1.2205	910	1731	797	7281	9809	619
3295	232676_x_at	15q15.2	AK002075	MYEF2	myelin expression factor 2					oligo capping; fis (full insert sequence)	0.6	6.2	0.3	0.4	274.1	323.9	10.3333	1.33333	1.18169	2.33537	0.287682	0.166942	2.79	123	23	4102	5686	9811	620
1230	212063_at	11p13	BE903880	CD44	CD44 antigen (homing function and Indian blood group system)					EST	1482.5	1703.9	1441.2	1964.2	457.5	1040.3	1.14934	1.36289	2.27388	0.13919	0.309609	0.821488	1.27029	847	5470	3772	571	9813	621
1829	218415_at	15q26.1	NM_018668	VPS33B	vacuolar protein sorting 33B (yeast)		intracellular protein transport; protein secretion	membrane	protein transporter activity		106.9	148.7	124.8	173.5	310.5	385	1.39102	1.39022	1.23994	0.330037	0.329465	0.215059	0.874562	1759	1736	3480	4606	9822	622
1301	243439_at		AI971569		wq87e04.x1 NCI_CGAP_GC6 Homo sapiens cDNA clone IMAGE:2479038 3', mRNA sequence.					EST	31.5	46.8	13	16.2	43.5	58.3	1.48571	1.24615	1.34023	0.395896	0.220062	0.292841	0.908799	1653	1239	5304	3284	9827	623
936	233565_s_at	20p13	AL136531	SDCBP2							121.4	136.4	39.5	100	23.2	31.7	1.12356	2.53165	1.36638	0.116501	0.92887	0.312164	1.35753	731	6245	569	3017	9831	624
308	214651_s_at	7p15-p14	U41813	HOXA9	homeo box A9		cell growth and/or maintenance; development; regulation of transcription, DNA-dependent	nucleus	transcription factor activity; transcriptional activator activity		33.7	37.7	807.3	1502.9	9.5	14	1.11869	1.86164	1.47368	0.112162	0.621457	0.387766	1.12138	1085	6394	1225	2245	9864	625
1609	241774_at	14q23	AW088363	PSMA3	proteasome (prosome, macropain) subunit, alpha type, 3					EST	39.1	52	19.2	25.3	58.3	77.9	1.32992	1.31771	1.33619	0.285121	0.275894	0.289824	0.850839	1841	2259	4279	3335	9873	626
1141	212044_s_at	11p15	BE737027	RPL27A	ribosomal protein L27a					EST	44.7	69	82.4	140.1	103.7	116	1.54362	1.70024	1.11861	0.434133	0.530771	0.112088	1.07699	1194	1007	1641	7228	9876	627
1651	204008_at	22q13.1	NM_005740	DNAL4	dynein, axonemal, light polypeptide 4		microtubule-based movement	axonemal dynein complex	ATPase activity, coupled; microtubule motor activity		131.2	173.8	64.3	85.8	55	72.8	1.3247	1.33437	1.32364	0.281182	0.288459	0.280383	0.850024	1849	2323	4094	3471	9888	628
1695	239845_at		AI885066		Transcribed sequences					EST	13.9	24.1	59	71.3	44.3	59.4	1.73381	1.20847	1.34086	0.550323	0.189359	0.29331	1.03299	1311	622	5987	3279	9888	629
1625	222883_at	1p32.3	NM_023077	FLJ12439	hypothetical protein FLJ12439						132.9	171.2	166.2	210.9	98.9	147	1.28819	1.26895	1.48635	0.253235	0.238192	0.396323	0.887751	1724	2749	4963	2177	9889	630
4336	203892_at	20q12-q13.2	NM_006103	WFDC2	WAP four-disulfide core domain 2						631.4	718.2	11.8	21.9	22.8	31.5	1.13747	1.85593	1.38158	0.128809	0.618387	0.323227	1.07042	1210	5801	1234	2856	9891	631
1104	238423_at	6q25.3	AI674404	SYTL3	synaptotagmin-like 3					EST	55.2	66.1	22.5	28.2	13.3	34.3	1.19746	1.25333	2.57895	0.180206	0.225807	0.947381	1.35339	739	4267	5194	437	9898	632
2414	214433_s_at	1q21-q22	NM_003944	SELENBP1	selenium binding protein 1				selenium binding		995.5	1171.8	87.9	179.5	562	710.4	1.1771	2.04209	1.26406	0.163051	0.713975	0.234326	1.11135	1112	4743	948	4220	9911	633
1573	1553535_a_at	22q13	NM_002883	RANGAP1	Ran GTPase activating protein 1		signal transduction	cytoplasm; nuclear pore; soluble fraction	Ran GTPase activator activity		49.7	63.6	67.3	83.8	38.1	60	1.27968	1.24517	1.5748	0.246609	0.219273	0.45413	0.920012	1622	2845	5328	1742	9915	634
1836	227120_at	6p21.1	AI673539	FOXP4	forkhead box P4					EST	106.1	130	39.7	61.9	75.1	96	1.22526	1.55919	1.2783	0.203152	0.444169	0.245528	0.892849	1710	3700	2224	4004	9928	635
1540	201015_s_at	17q21	NM_021991	JUP	junction plakoglobin						726	997.6	727	1092.1	927.7	1103.7	1.3741	1.5022	1.18972	0.317802	0.406931	0.173715	0.898449	1691	1865	2578	5495	9938	636
1205	234452_at	7p15.2	AK025558	HIBADH	3-hydroxyisobutyrate dehydrogenase		pentose-phosphate shunt; valine metabolism	mitochondrion	3-hydroxyisobutyrate dehydrogenase activity; oxidoreductase activity; phosphogluconate dehydrogenase (decarboxylating) activity	oligo capping; fis (full insert sequence)	47.7	53.8	37.5	62.3	25	37.7	1.12788	1.66133	1.508	0.120342	0.50762	0.410784	1.03875	1297	6105	1783	2052	9940	637
1427	210399_x_at	19p13.3	U27336	FUT6	fucosyltransferase 6 (alpha (1,3) fucosyltransferase)		L-fucose catabolism; protein amino acid glycosylation	Golgi apparatus; extracellular; integral to membrane	3-galactosyl-N-acetylglucosaminide 4-alpha-L-fucosyltransferase activity; alpha(1,3)-fucosyltransferase activity; transferase activity, transferring glycosyl groups		46.4	52.5	34.1	55.7	6.8	10.2	1.13147	1.63343	1.5	0.123514	0.490683	0.405465	1.01966	1350	5983	1884	2093	9960	638
1714	229295_at	22q11.21	BF939473	LOC150166	CDNA FLJ32274 fis, clone PROST2000036					EST	56.7	74.9	36.4	56.3	70.7	84.8	1.32099	1.5467	1.19943	0.27838	0.436126	0.18185	0.896355	1699	2371	2294	5307	9972	639
1343	214020_x_at	3q21.2	BE138575	ITGB5	integrin, beta 5					EST	128.1	148.5	100	134.2	47.9	96.1	1.15925	1.342	2.00626	0.147774	0.294161	0.696274	1.13821	1057	5176	4012	790	9978	640
1237	226413_at	12q13.11	AA044705		Clone IMAGE:5288894, mRNA					EST	135.7	176.2	157.6	199.6	516.6	750.6	1.29845	1.2665	1.45296	0.261173	0.236255	0.373604	0.871032	1773	2617	5008	2355	9980	641
721	1557626_at		CA444630		CDNA FLJ39805 fis, clone SPLEN2007951					EST	60.2	64.9	11.3	42	64.5	100.1	1.07807	3.71681	1.55194	0.0751753	1.31287	0.439504	1.82755	392	7835	298	1850	9983	642
2304	205566_at	15q26.1	NM_007011	ABHD2	abhydrolase domain containing 2		biological_process unknown	integral to membrane	catalytic activity		34	41.3	15	26.7	242.2	299.2	1.21471	1.78	1.23534	0.194502	0.576613	0.211348	0.982464	1448	3914	1407	4674	9995	643
1088	231954_at	4q31.23	AL137273	DKFZP434I0714	hypothetical protein DKFZP434I0714						25.9	29.7	19.7	30.4	58.9	87.9	1.14672	1.54315	1.49236	0.136904	0.433824	0.400359	0.971087	1478	5534	2318	2143	9995	644
1103	216006_at		AF070620		Clone 24694 mRNA sequence					FLI_CDNA	65.2	72.8	44.4	70.4	47.1	78.3	1.11656	1.58559	1.66242	0.110256	0.460954	0.508275	1.07948	1188	6464	2094	1439	9997	645
2064	219880_at	5q35.3	NM_022907	FLJ23053							164	224.5	1005.6	1206.2	270.1	413.8	1.3689	1.19948	1.53203	0.314009	0.181891	0.426591	0.92249	1616	1902	6167	1930	9999	646
2026	212400_at		AL043266	MGC50853	MRNA; cDNA DKFZp586A0618 (from clone DKFZp586A0618)					EST	256.6	319.3	119.7	213	617.8	744.5	1.24435	1.77945	1.20508	0.218613	0.576304	0.186548	0.981464	1454	3386	1409	5207	10002	647
1410	202869_at	12q24.1	NM_016816	OAS1	2',5'-oligoadenylate synthetase 1, 40/46kDa		immune response; nucleobase, nucleoside, nucleotide and nucleic acid metabolism; response to virus	cytoplasm	ATP binding; RNA binding; nucleotidyltransferase activity		230.8	298	12.4	34.5	9	10.2	1.29116	2.78226	1.13333	0.255542	1.02326	0.125163	1.40397	673	2714	462	6827	10003	648
269	205082_s_at	2q33	AB046692	AOX1	aldehyde oxidase 1		electron transport; inflammatory response; oxygen and reactive oxygen species metabolism		aldehyde oxidase activity; electron transporter activity; molybdenum ion binding; oxidoreductase activity; xanthine dehydrogenase activity		2.7	16.3	12.7	13.6	38.4	73	6.03704	1.07087	1.90104	1.79791	0.0684678	0.642402	2.50878	179	63	9008	935	10006	649
1276	238881_at		AW450549		CDNA FLJ44316 fis, clone TRACH3000548					EST	37.7	53.5	13.8	16.5	12.3	18.2	1.4191	1.19565	1.47967	0.350022	0.178692	0.391822	0.920536	1618	1567	6236	2211	10014	650
1318	238524_at	1p13.2	BE897147	CEPT1	choline/ethanolaminephosphotransferase					EST	148.5	173.6	0.4	37.3	36.8	44.6	1.16902	93.25	1.21196	0.156169	4.53528	0.192236	4.88369	11	4945	1	5074	10020	651
1361	218400_at	12q24.2	NM_006187	OAS3	2'-5'-oligoadenylate synthetase 3, 100kDa		immune response; nucleobase, nucleoside, nucleotide and nucleic acid metabolism	microsome	ATP binding; RNA binding; nucleotidyltransferase activity		567.9	768.6	87	143.3	78.3	90.8	1.35341	1.64713	1.15964	0.302625	0.499032	0.148112	0.949769	1536	2032	1833	6156	10021	652
1620	1552611_a_at	1p32.3-p31.3	AL555086	JAK1	Janus kinase 1 (a protein tyrosine kinase)					EST	57.8	77.8	16.3	28.1	41.1	47.3	1.34602	1.72393	1.15085	0.297153	0.544604	0.140502	0.982259	1451	2100	1557	6374	10031	653
1937	230782_at		AV699883		AV699883 GKC Homo sapiens cDNA clone GKCEPD11 3', mRNA sequence.					EST	10.7	14	81.1	101.2	19.1	28.1	1.30841	1.24784	1.4712	0.268814	0.221416	0.386081	0.876311	1756	2500	5275	2262	10037	654
1317	1555976_s_at	18p11.31	BU676221	MRCL3	myosin regulatory light chain MRCL3					EST	35.5	42.8	48.2	77.8	57	73	1.20563	1.61411	1.2807	0.187005	0.478782	0.247408	0.913196	1646	4091	1972	3980	10043	655
3346	228058_at	16p13.3	AI559190	LOC124220	similar to common salivary protein 1					EST	250.3	304.3	1	2.6	341.7	404.5	1.21574	2.6	1.18379	0.195354	0.955511	0.168719	1.31958	784	3885	532	5640	10057	656
1004	229153_at	16q22.1	BF432635	FLJ13291	solute carrier family 7 (cationic amino acid transporter, y+ system), member 6					EST	66.5	77.9	58.7	110.2	53.4	68.3	1.17143	1.87734	1.27903	0.158224	0.629857	0.246099	1.03418	1306	4873	1196	3995	10064	657
1421	226843_s_at	16q12.1	AU146704	PAPD5	topoisomerase-related function protein 4-2					EST	98.8	129	96.7	147.8	77.8	94.1	1.30567	1.52844	1.20951	0.266715	0.424247	0.190217	0.881178	1741	2541	2417	5117	10075	658
1256	204678_s_at	1q42-q43	U90065	KCNK1	potassium channel, subfamily K, member 1		ion transport; potassium ion transport	integral to membrane; membrane fraction; voltage-gated potassium channel complex	inward rectifier potassium channel activity; voltage-gated ion channel activity		121.2	153.3	91.5	158.6	85.1	101.2	1.26485	1.73333	1.18919	0.234955	0.550046	0.173272	0.958273	1515	3056	1530	5508	10094	659
289	204179_at	22q13.1	NM_005368	MB	myoglobin						528.2	586.2	526.9	1674.1	540.6	736.9	1.10981	3.17726	1.36312	0.104186	1.15602	0.309773	1.56998	535	6683	364	3057	10104	660
1721	212290_at	13q12-q14	AA527433	SLC7A1	solute carrier family 7 (cationic amino acid transporter, y+ system), member 1					EST	27	41.5	72.3	90.1	31.2	40.4	1.53704	1.2462	1.29487	0.429857	0.220096	0.258412	0.908364	1656	1024	5302	3794	10120	661
876	226741_at	15q13.2	N21320	LOC51234	hypothetical protein LOC51234					EST	338.9	534.9	145.7	247.1	187.5	207.8	1.57834	1.69595	1.10827	0.456375	0.528243	0.102797	1.08742	1168	901	1653	7568	10122	662
1591	226941_at	1q22-q23	BF439325	ATF6	activating transcription factor 6					EST	234.4	308	367.4	500	101	130.1	1.31399	1.36091	1.28812	0.273071	0.308157	0.253183	0.834411	1904	2443	3799	3888	10130	663
105	210984_x_at	7p12	U95089	EGFR	epidermal growth factor receptor (erythroblastic leukemia viral (v-erb-b) oncogene homolog, avian)		cell proliferation; electron transport; epidermal growth factor receptor signaling pathway; protein amino acid phosphorylation	cytoskeleton; endosome; integral to plasma membrane	ATP binding; electron transporter activity; epidermal growth factor receptor activity; iron ion binding; transferase activity		14.1	61.3	15.9	21	1.7	2	4.34752	1.32075	1.17647	1.46961	0.278203	0.162519	1.91033	358	110	4243	5789	10142	664
522	1558275_at	16p13.3	BC006120	Magmas	mitochondria-associated protein involved in granulocyte-macrophage colony-stimulating factor signal transduction						43.6	86.5	46.4	50.2	38.8	72	1.98394	1.0819	1.85567	0.685087	0.0787156	0.618246	1.38205	699	419	8730	997	10146	665
1755	212719_at	18q21.33	AB011178	PLEKHE1	pleckstrin homology domain containing, family E (with leucine rich repeats) member 1				catalytic activity	KIAA0606 protein	56.6	72.8	35.1	46.5	33.9	45.8	1.28622	1.32479	1.35103	0.251707	0.281251	0.300869	0.833827	1908	2768	4206	3173	10147	666
1098	81737_at		AI424872		hypothetical protein MGC9515					EST	48.8	55.8	14.5	39.7	42.9	54.7	1.14344	2.73793	1.27506	0.134044	1.0072	0.242992	1.38424	695	5614	480	4054	10148	667
1981	230491_at		BF111884		Transcribed sequences					EST	55.9	92.3	40.4	79.6	232.8	251.9	1.65116	1.9703	1.08204	0.50148	0.678184	0.0788525	1.25852	861	759	1033	8357	10149	668
658	221125_s_at	3q26.3-q27	NM_014407	KCNMB3	potassium large conductance calcium-activated channel, subfamily M beta member 3		calcium ion sensing; generation of action potential; potassium ion transport; regulation of action potential	membrane; voltage-gated potassium channel complex	calcium-activated potassium channel activity; ion channel activity; potassium channel regulator activity; protein binding		36.9	44	17.7	22.3	30.3	64.9	1.19241	1.25989	2.14191	0.175978	0.231022	0.7617	1.1687	997	4388	5103	666	10157	669
1426	209592_s_at	17q24.2	BC001264	HAN11	WD-repeat protein		signal transduction	cytoplasm		MGC	64	78.1	137.5	192.9	214.9	293.8	1.22031	1.40291	1.36715	0.199107	0.338548	0.312726	0.850381	1846	3785	3366	3008	10159	670
2144	204537_s_at	xq28	NM_004961	GABRE	gamma-aminobutyric acid (GABA) A receptor, epsilon		gamma-aminobutyric acid signaling pathway; ion transport; synaptic transmission	integral to plasma membrane	GABA-A receptor activity; extracellular ligand-gated ion channel activity; neurotransmitter receptor activity		208.4	239.7	232.3	321.8	0.4	0.7	1.15019	1.38528	1.75	0.139929	0.325901	0.559616	1.02545	1331	5444	3529	1188	10161	671
1700	219499_at	10p14	NM_018144	SEC61A2	Sec61 alpha 2 subunit (S. cerevisiae)						34.7	44.9	27.7	37.1	81	107.3	1.29395	1.33935	1.32469	0.257698	0.292185	0.281179	0.831062	1912	2678	4042	3460	10180	672
1419	224695_at	2q12.1	AK024221	C2orf29	hypothetical protein C40		cell proliferation	cellular_component unknown	molecular_function unknown	oligo capping; fis (full insert sequence)	253.9	327.1	256.3	414.1	292.6	348.4	1.2883	1.61568	1.1907	0.253325	0.479759	0.174545	0.907629	1660	2744	1964	5474	10182	673
1272	226421_at	xq23	AA707320	LOC286505	Alport syndrome, mental retardation, midface hypoplasia and elliptocytosis chromosomal region, gene 1					EST	367.4	435	245.5	465.8	391.7	488.6	1.184	1.89735	1.24738	0.168895	0.640459	0.221048	1.0304	1317	4576	1157	4475	10208	674
7603	224710_at	17q11.2	AF322067	RAB34	RAB34, member RAS oncogene family		intracellular protein transport; small GTPase mediated signal transduction	Golgi apparatus	GTP binding; RAB small monomeric GTPase activity; protein transporter activity		193.3	199.4	1.2	7.9	0.9	2.1	1.03156	6.58333	2.33333	0.0310695	1.88454	0.847298	2.76291	134	9551	147	530	10228	675
683	210350_x_at	13q34	AF044076	ING1	inhibitor of growth family, member 1		negative regulation of cell cycle; regulation of transcription, DNA-dependent	nucleus	DNA binding		31.4	38.1	36.6	78.7	36.6	43.6	1.21338	2.15027	1.19126	0.193406	0.765595	0.175009	1.13401	1064	3934	829	5465	10228	676
1612	228866_at		BF514864		CDNA FLJ13825 fis, clone THYRO1000558					EST	36.8	56.6	58.4	73.6	58.7	74.6	1.53804	1.26027	1.27087	0.430511	0.231329	0.239701	0.901541	1679	1022	5098	4119	10239	677
1550	217814_at	17q24.2	NM_020198	GK001	GK001 protein						486.5	616.2	1237	1764.3	1067.5	1361.1	1.2666	1.42627	1.27504	0.236335	0.355065	0.242974	0.834373	1906	3030	3161	4055	10246	678
1240	220020_at	22q13.31-q13.33	NM_022098	LOC63929	hypothetical protein LOC63929		proteolysis and peptidolysis		metalloexopeptidase activity		51.2	76.5	40.9	61.8	42.1	48.2	1.49414	1.511	1.14489	0.401551	0.412773	0.135311	0.949636	1538	1201	2522	6531	10254	679
1635	1558164_s_at	2p14-p16	BC040953	PEX13	peroxisome biogenesis factor 13						25.9	33.1	46.9	77.2	96.6	114.7	1.27799	1.64606	1.18737	0.24529	0.498382	0.171741	0.915413	1641	2863	1841	5555	10259	680
1895	244515_at		AI640348		Transcribed sequence with weak similarity to protein ref:NP_060190.1 (H.sapiens) hypothetical protein FLJ20234 [Homo sapiens]					EST	42.9	54	22.2	33.6	56	69.4	1.25874	1.51351	1.23929	0.230112	0.414434	0.214535	0.859081	1808	3148	2501	4618	10267	681
1387	213577_at	8q24.1	AA639705	SQLE	squalene epoxidase					EST	184.6	238.3	91.6	110.6	103.2	168.1	1.2909	1.20742	1.62888	0.255339	0.188489	0.48789	0.931718	1592	2718	6010	1543	10271	682
1516	235583_at	3q21.1	AI821661	MGC50831	hypothetical protein MGC50831					EST	24.1	39.9	30.1	53.5	80.5	87.7	1.6556	1.77741	1.08944	0.504164	0.575156	0.0856647	1.16499	1002	752	1417	8113	10282	683
1944	204646_at	1p22	NM_000110	DPYD	dihydropyrimidine dehydrogenase		'de novo' pyrimidine base biosynthesis; electron transport; thymidine catabolism; uracil catabolism	cytoplasm	dihydroorotate dehydrogenase activity; dihydroorotate oxidase activity; dihydropyrimidine dehydrogenase (NADP+) activity; disulfide oxidoreductase activity; electron transporter activity; iron ion binding		1875.3	2310.4	559.6	836	136	173.3	1.23202	1.49392	1.27426	0.208652	0.401406	0.242369	0.852428	1832	3588	2645	4070	10303	684
1409	212741_at	xp11.4-p11.3	AA923354	MAOA	monoamine oxidase A					EST	11.1	27.3	456.3	625.1	82.9	95.5	2.45946	1.36993	1.15199	0.899942	0.314761	0.141491	1.35619	733	266	3688	6351	10305	685
1592	201043_s_at	15q22.3-q23	NM_006305	ANP32A	acidic (leucine-rich) nuclear phosphoprotein 32 family, member A		intracellular signaling cascade	cytoplasm; nucleus			42.1	51.5	53	72.5	65.6	90.5	1.22328	1.36792	1.37957	0.201534	0.313295	0.321774	0.836603	1895	3729	3709	2867	10305	686
861	1559054_a_at		BC027905		Clone IMAGE:5199859, mRNA						59.3	79.6	27.9	32	42.6	80.2	1.34233	1.14695	1.88263	0.294405	0.137109	0.632669	1.06418	1227	2142	7204	961	10307	687
4966	1555759_a_at	17q11.2-q12	AF043341	CCL5	chemokine (C-C motif) ligand 5	proinflammatory cytokine involved in inflammation and asthma	calcium ion homeostasis; cell adhesion; cell motility; cell-cell signaling; cellular defense response; chemotaxis; exocytosis; inflammatory response; response to oxidative stress; response to virus; signal transduction	extracellular	chemokine activity		57.4	59.9	1	3.9	3.5	6.6	1.04355	3.9	1.88571	0.0426322	1.36098	0.634307	2.03792	309	9097	279	958	10334	688
1115	225571_at	5p13-p12	AA701657	LIFR	leukemia inhibitory factor receptor					EST	71.2	76.8	75.7	126.6	6.6	13.3	1.07865	1.67239	2.01515	0.0757118	0.514254	0.700694	1.29066	817	7813	1746	780	10339	689
2407	236278_at	6p21.3	AV705309	HIST1H3E	histone 1, H3e					EST	5.2	9.1	63.1	79.4	197.7	245	1.75	1.25832	1.23925	0.559616	0.229778	0.214507	1.0039	1398	598	5122	4619	10339	690
2029	229531_at		AW182938		Transcribed sequences					EST	42.9	55.3	26.7	45.9	98.9	115.2	1.28904	1.7191	1.16481	0.253901	0.541802	0.152561	0.948263	1540	2733	1568	6041	10342	691
1595	1552790_a_at	3q26.31	NM_153039	FLJ32803							87.7	109.7	67.6	82.5	41.2	70	1.25086	1.22041	1.69903	0.223827	0.19919	0.530057	0.953075	1530	3261	5754	1333	10348	692
1644	212307_s_at	xq13	BF001665	OGT	O-linked N-acetylglucosamine (GlcNAc) transferase (UDP-N-acetylglucosamine:polypeptide-N-acetylglucosaminyl transferase)					EST	371.9	520.5	434.3	571.5	301.9	378.9	1.39957	1.31591	1.25505	0.336165	0.274529	0.227176	0.83787	1887	1680	4309	4364	10353	693
1264	224730_at	17q24.2	AW575465	HAN11	WD-repeat protein					EST	44.5	63.8	56.5	66.2	104.1	154	1.43371	1.17168	1.47935	0.360264	0.15844	0.391601	0.910304	1650	1474	6676	2214	10364	694
1986	235014_at	19p13.2	BF345728	LOC147727	602019377F1 NCI_CGAP_Brn67 Homo sapiens cDNA clone IMAGE:4154971 5', mRNA sequence.					EST	74.5	89	23.6	37.2	67.5	87	1.19463	1.57627	1.28889	0.177837	0.455062	0.253781	0.88668	1725	4350	2143	3882	10375	695
992	1553910_at	1p13.3	NM_152488	FLJ32833	hypothetical protein FLJ32833						10.6	11.6	4.8	11.2	132.4	190	1.09434	2.33333	1.43505	0.0901511	0.847298	0.361196	1.29865	807	7229	682	2472	10383	696
1331	237626_at		AI801666		Transcribed sequences					EST	49.2	78.7	119.3	133.2	86	137.8	1.59959	1.11651	1.60233	0.46975	0.11021	0.471456	1.05142	1266	856	7889	1640	10385	697
3305	205499_at	xq21.33-q23	NM_014467	SRPUL	sushi-repeat protein						392.9	418	123.3	199.4	0.7	3.7	1.06388	1.61719	5.28571	0.0619263	0.480692	1.66501	2.20763	253	8314	1959	122	10395	698
1092	229553_at	11q13.3	AA736452	PGM2L1	phosphoglucomutase 2-like 1					EST	67.3	117.5	90.9	101.4	40.1	61.9	1.74591	1.11551	1.54364	0.557278	0.109313	0.434144	1.10074	1141	604	7913	1881	10398	699
1443	203778_at	4q22-q25	NM_005908	MANBA	mannosidase, beta A, lysosomal		carbohydrate metabolism; protein deglycosylation; protein modification	lysosome	beta-mannosidase activity; hydrolase activity, hydrolyzing O-glycosyl compounds		111.3	135.4	93.5	116.6	68.3	117.9	1.21653	1.24706	1.72621	0.196004	0.220788	0.545927	0.962719	1503	3861	5287	1255	10403	700
1236	204189_at	12q13	NM_000966	RARG	retinoic acid receptor, gamma		development; regulation of transcription, DNA-dependent	nucleus	retinoic acid receptor activity; steroid hormone receptor activity; transcription factor activity		76.2	89.7	73	95.7	70.3	119.9	1.17717	1.31096	1.70555	0.163109	0.270759	0.533886	0.967754	1487	4739	4369	1305	10413	701
1344	1560297_at		BG928538		HNC68-1-D7.R HNC (Human Normal Cartilage) Homo sapiens cDNA, mRNA sequence.					EST	36	45.5	37	60	29.9	35.7	1.26389	1.62162	1.19398	0.234193	0.483427	0.177292	0.894912	1705	3070	1943	5408	10421	702
1159	222366_at		W86781		Transcribed sequences					EST	78.2	99.3	47.6	58.5	126.6	196.8	1.26982	1.22899	1.5545	0.238876	0.206194	0.441155	0.886225	1727	2997	5590	1834	10421	703
2207	237035_at		AI792315		Transcribed sequences					EST	12.2	22.4	10.2	13.8	74.8	87.1	1.83607	1.35294	1.16444	0.607625	0.302281	0.152239	1.06214	1231	503	3882	6047	10432	704
1268	201079_at	17q25.3	NM_004710	SYNGR2	synaptogyrin 2			integral to plasma membrane			326.9	460.3	341.5	606.6	521.6	580.5	1.40808	1.77628	1.11292	0.342224	0.574522	0.106989	1.02373	1341	1625	1418	7395	10438	705
1468	31637_s_at	17q11.2	X72631	NR1D1	nuclear receptor subfamily 1, group D, member 1		regulation of transcription, DNA-dependent	nucleus	steroid hormone receptor activity; transcription corepressor activity; transcription factor activity	hRev gene; Rev-ErbAalpha; thyroid hormone receptor	103.8	145.8	138	188	50.7	61.6	1.40462	1.36232	1.21499	0.33977	0.309188	0.194736	0.843694	1866	1645	3777	5022	10444	706
212	224563_at	1p36.11-p34.3	BG338758	WASF2	WAS protein family, member 2					EST	22.4	54.3	16.9	17.5	6.2	22.4	2.42411	1.0355	3.6129	0.885463	0.0348873	1.28451	2.20486	254	279	9964	212	10455	707
1453	223249_at	7q21	AL136770	CLDN12	claudin 12			integral to membrane; tight junction	structural molecule activity		372.1	545.4	312.1	402.8	204.7	254.9	1.46574	1.29061	1.24524	0.382357	0.255117	0.219326	0.856799	1820	1322	4634	4508	10464	708
1308	229939_at	17q25.3	AA926664	FLJ35220	hypothetical protein FLJ35220					EST	25	29.8	25.7	34.2	37.8	57.9	1.192	1.33074	1.53175	0.175633	0.285735	0.426408	0.887776	1723	4396	4140	1931	10467	709
474	202253_s_at	19p13.2	NM_004945	DNM2	dynamin 2		G2/M transition of mitotic cell cycle; endocytosis		GTP binding; dynamin GTPase activity; hydrolase activity; microtubule binding; motor activity		166.8	283.9	131.3	278.4	118.8	126.5	1.70204	2.12034	1.06481	0.531827	0.751574	0.0628009	1.3462	751	672	869	8930	10471	710
1227	221629_x_at	8q24.3	AF151022	LOC51236	brain protein 16					HTC	96.6	127.8	57.2	103.3	65.3	74.1	1.32298	1.80594	1.13476	0.279888	0.591083	0.126423	0.997395	1411	2347	1336	6791	10474	711
1440	203147_s_at	9q31.1	BE962483	TRIM14	tripartite motif-containing 14					EST	311	429.6	164.3	186.7	72.2	125.4	1.38135	1.13634	1.73684	0.323062	0.127809	0.552069	1.00294	1400	1803	7440	1231	10474	712
1512	229887_at	3p21.31	AI672049	FLJ36525	hypothetical protein LOC259173					EST	57.5	72.7	88.1	126.1	33.8	42.5	1.26435	1.43133	1.2574	0.234556	0.358603	0.229043	0.822202	1950	3063	3104	4324	10491	713
1576	227129_x_at		AW006934		Hypothetical LOC340346 (LOC340346), mRNA					EST	580.8	796.1	447.8	630.6	379.7	455.9	1.3707	1.40822	1.20068	0.315318	0.342325	0.182892	0.840535	1877	1893	3319	5279	10491	714
2678	201030_x_at	12p12.2-p12.1	NM_002300	LDHB	lactate dehydrogenase B						308.4	319.2	2.3	5.2	37.9	105.9	1.03502	2.26087	2.7942	0.0344202	0.81575	1.02754	1.87771	373	9414	729	368	10511	715
1045	226799_at	12q23.1	AK026881	FGD6	FYVE, RhoGEF and PH domain containing 6					oligo capping; fis (full insert sequence)	55.2	60.7	78.8	128	11.7	19	1.09964	1.62437	1.62393	0.0949807	0.485117	0.48485	1.06495	1223	7036	1925	1558	10519	716
1797	221501_x_at	16p12.3	AF229069	KIAA0220	hypothetical protein LOC339047					HTC	1123.3	1549.5	561.8	843.7	1269.9	1473.9	1.37942	1.50178	1.16064	0.321662	0.406651	0.148974	0.877286	1752	1816	2582	6129	10527	717
110	205694_at	9p23	NM_000550	TYRP1	tyrosinase-related protein 1		melanin biosynthesis from tyrosine; metabolism	integral to membrane	monooxygenase activity		13.2	64.3	29.9	358.2	193.3	198.4	4.87121	11.9799	1.02638	1.58334	2.48323	0.0260418	4.09262	34	92	59	10378	10529	718
1945	222834_s_at	1p31.2	N32508	GNG12	guanine nucleotide binding protein (G protein), gamma 12					EST	382.2	486	169.6	207.3	73.5	114.1	1.27159	1.22229	1.55238	0.240265	0.200724	0.43979	0.880779	1743	2966	5717	1847	10530	719
756	220196_at	19q13.2	NM_024690	MUC16							145.6	149.5	72.7	172.2	2	10.9	1.02679	2.36864	5.45	0.0264333	0.862315	1.69562	2.58436	164	9769	660	116	10545	720
679	242082_at	12q24	AA633861	MMAB	methylmalonic aciduria (cobalamin deficiency) type B					EST	10.7	32.2	50.7	70.6	20.9	23.6	3.00935	1.3925	1.12919	1.10172	0.331104	0.121498	1.55432	545	181	3452	6927	10560	721
1414	209567_at	8q12.3	BC001811	RRS1	RRS1 ribosome biogenesis regulator homolog (S. cerevisiae)		ribosome biogenesis	nucleus		MGC	175.6	220	200.3	345.4	303.5	357.3	1.25285	1.72441	1.17727	0.225419	0.544887	0.163194	0.9335	1586	3239	1554	5770	10563	722
1269	230099_at		AI139993		Transcribed sequences					EST	116.4	136	151.2	212.8	261.8	383.8	1.16838	1.40741	1.466	0.155622	0.341749	0.382541	0.879912	1748	4960	3326	2291	10577	723
1195	238179_at		BE857704		Transcribed sequence with moderate similarity to protein sp:P39194 (H.sapiens) ALU7_HUMAN Alu subfamily SQ sequence contamination warning entry					EST	34.5	46	14.4	17.3	63.7	94.1	1.33333	1.20139	1.47724	0.287682	0.183478	0.390173	0.861334	1797	2237	6121	2226	10584	724
809	236432_at		AA682425		Transcribed sequences					EST	54.3	59.9	32.4	49.4	81.6	141.9	1.10313	1.52469	1.73897	0.0981523	0.421792	0.553293	1.07324	1204	6922	2442	1223	10587	725
1717	1553349_at	12q13.11	NM_152641	ARID2							25.7	42.1	40.1	49.2	89.3	113.2	1.63813	1.22693	1.26764	0.493557	0.204517	0.237155	0.935229	1581	783	5633	4174	10590	726
1346	215921_at	16q22.1	AC002544	LOC283970							43.8	53.4	15.5	34.4	31.4	36.6	1.21918	2.21935	1.16561	0.198177	0.797217	0.15324	1.14863	1036	3803	766	6023	10592	727
1077	228738_at	2q37.3	AI927858	MGC25181	hypothetical protein MGC25181					EST	74.4	172.1	102.9	144.2	223.7	252.7	2.31317	1.40136	1.12964	0.83862	0.337444	0.121897	1.29796	809	305	3380	6916	10601	728
1566	218590_at	10q23.3-24.3	NM_021830	PEO1	progressive external ophthalmoplegia 1				helicase activity		57.8	76.6	133.1	159	113.2	171.3	1.32526	1.19459	1.51325	0.281608	0.177803	0.41426	0.873672	1764	2317	6257	2028	10602	729
691	214007_s_at	12q12	AW665024	PTK9	PTK9 protein tyrosine kinase 9					EST	28.9	40.8	78.2	146.1	53.7	59.1	1.41176	1.86829	1.10056	0.34484	0.625022	0.0958179	1.06568	1220	1608	1211	7787	10606	730
2275	225876_at	1p36.12-p35.1	T84558	DJ462O23.2	yd53d09.r1 Soares fetal liver spleen 1NFLS Homo sapiens cDNA clone IMAGE:111953 5', mRNA sequence.					EST	453.7	542	108.7	137.9	67.8	116	1.19462	1.26863	1.71091	0.17783	0.237937	0.537028	0.952795	1532	4351	4970	1290	10611	731
1856	209600_s_at	17q24-17q25	S69189	ACOX1	acyl-Coenzyme A oxidase 1, palmitoyl		electron transport; energy pathways; fatty acid beta-oxidation; prostaglandin metabolism	peroxisome	acyl-CoA oxidase activity; electron donor activity; oxidoreductase activity		102.7	144	242.8	295.8	192.7	260.5	1.40214	1.21829	1.35184	0.338001	0.197445	0.301468	0.836915	1893	1661	5797	3160	10618	732
1241	205658_s_at	9q34.3	NM_003086	SNAPC4	small nuclear RNA activating complex, polypeptide 4, 190kDa	transcription factor required for transcription of snRNA genes	snRNA transcription; transcription from Pol II promoter; transcription from Pol III promoter	nucleus	transcription factor activity		73.4	82.8	79	118.9	75.4	114.8	1.12807	1.50506	1.52255	0.120504	0.408835	0.420384	0.949723	1537	6098	2560	1975	10633	733
1680	218797_s_at	17q25	NM_016538	SIRT7	sirtuin (silent mating type information regulation 2 homolog) 7 (S. cerevisiae)						163.8	257.9	71.4	115.5	281.7	310.2	1.57448	1.61765	1.10117	0.453926	0.480973	0.0963746	1.03127	1316	911	1956	7768	10635	734
3134	203691_at	20q12-q13	NM_002638	PI3	protease inhibitor 3, skin-derived (SKALP)		copulation	extracellular matrix	protein binding; serine-type endopeptidase inhibitor activity		207.2	235.9	9.4	25.7	7.1	8.9	1.13851	2.73404	1.25352	0.129723	1.00578	0.225956	1.36146	725	5773	481	4389	10643	735
1018	213459_at	2q35	AU155515	RPL37A	ribosomal protein L37a					EST	100.8	120	94.5	114.7	30.9	89.1	1.19048	1.21376	2.8835	0.174353	0.19372	1.059	1.42708	645	4426	5887	337	10650	736
316	239165_at		AI743236		Transcribed sequences					EST	11	15.8	15.8	17.1	23.2	57.9	1.43636	1.08228	2.49569	0.362115	0.0790685	0.914565	1.35575	734	1465	8722	467	10654	737
601	233634_at	16q22.2	BC005052	MRVLDC3	similar to RIKEN cDNA 1810006A16 gene			membrane			65.5	86.1	43	122	78.2	86.1	1.3145	2.83721	1.10102	0.273459	1.04282	0.0962398	1.41252	662	2437	446	7773	10656	738
1834	235242_at		BE739287		601556492F1 NIH_MGC_58 Homo sapiens cDNA clone IMAGE:3826247 5', mRNA sequence.					EST	171.9	223	117.8	154.3	111.2	145.4	1.29727	1.30985	1.30755	0.260259	0.26991	0.268158	0.798328	2049	2634	4384	3644	10662	739
1117	202764_at	11p15.5	NM_003156	STIM1	stromal interaction molecule 1		cell-cell adhesion; negative regulation of cell cycle; positive regulation of cell proliferation	integral to plasma membrane	protein binding		22.9	34.3	37.2	53.8	12.3	14.1	1.49782	1.44624	1.14634	0.404008	0.368965	0.136576	0.909549	1651	1183	2992	6490	10665	740
1747	235060_at		AL047052		CDNA FLJ30147 fis, clone BRACE2000266					EST	430.5	503.8	208.8	352.8	391.1	498.2	1.17027	1.68966	1.27384	0.157232	0.524524	0.242038	0.923795	1614	4916	1685	4076	10677	741
1138	241418_at		AI819386		MRNA; cDNA DKFZp686B14224 (from clone DKFZp686B14224)					EST	19.9	22.7	75.6	111.2	8.2	12.2	1.1407	1.4709	1.4878	0.131645	0.385874	0.397302	0.914821	1642	5711	2816	2167	10694	742
987	232977_x_at	19q13.33	BC004396	MYH14	myosin, heavy polypeptide 14			myosin	ATP binding; motor activity		88.3	92.9	43.1	80.6	25.6	52.7	1.0521	1.87007	2.05859	0.0507835	0.625976	0.722023	1.39878	679	8761	1207	746	10714	743
1852	200777_s_at	2q33	NM_014670	BZW1	basic leucine zipper and W2 domains 1		regulation of translational initiation		translation initiation factor activity		1505	2061.2	834.3	1121.7	1813.3	2223	1.36957	1.34448	1.22594	0.314495	0.296008	0.203709	0.814212	1994	1901	3983	4834	10718	744
1167	238574_at	9p13.3-p12	BF724944	MCART1	mitochondrial carrier triple repeat 1					EST	88.1	118.1	37.5	43.3	63.2	103.6	1.34052	1.15467	1.63924	0.293059	0.143812	0.494233	0.931104	1594	2167	7048	1504	10719	745
435	203769_s_at	xp22.32	NM_000351	STS	steroid sulfatase (microsomal), arylsulfatase C, isozyme S		epidermis development; metabolism; pregnancy; steroid catabolism	Golgi apparatus; endoplasmic reticulum; endosome; integral to membrane; lysosome; membrane fraction; microsome; plasma membrane	hydrolase activity; steryl-sulfatase activity		306.6	328.2	90.3	343.2	11.5	16.7	1.07045	3.80066	1.45217	0.0680792	1.33518	0.373062	1.77632	411	8083	287	2359	10729	746
388	226825_s_at	4q12	AW665624	TPARL	TPA regulated locus					EST	435	570.1	492.9	1156.2	211.3	234	1.31057	2.34571	1.10743	0.270466	0.852588	0.102042	1.2251	901	2474	670	7589	10733	747
1345	243509_at		AI475680		Transcribed sequence with strong similarity to protein pdb:1BGM (E. coli) O Chain O, Beta-Galactosidase					EST	45	66.7	46.5	92	113.1	122	1.48222	1.97849	1.07869	0.393542	0.682336	0.0757487	1.15163	1029	1254	1027	8467	10748	748
1442	222313_at		AW972359		Transcribed sequences					EST	41	62	36.8	43.5	57.6	77.9	1.5122	1.18207	1.35243	0.413562	0.167263	0.301903	0.882729	1737	1113	6489	3151	10753	749
495	237510_at	3q26.31	AI939472	MYNN	myoneurin					EST	25.8	48.4	15.7	16.9	73.2	122.2	1.87597	1.07643	1.6694	0.629125	0.0736529	0.512464	1.21524	919	476	8868	1414	10758	750
1647	228138_at	7q22.1	AA527587	ZNF498	zinc finger protein 498					EST	78.3	92.7	37.8	67.9	64.8	79.5	1.18391	1.7963	1.22685	0.168821	0.585727	0.204451	0.958999	1513	4578	1363	4818	10759	751
1473	236124_at	5p13.3	AL037070	LOC153546	golgi phosphoprotein 3 (coat-protein)					EST	257.7	367.3	132.2	171.6	102.6	126.6	1.4253	1.29803	1.23392	0.354383	0.26085	0.210195	0.825428	1935	1528	4536	4704	10768	752
1219	243256_at	1p34.1	AW796364	MKNK1	Transcribed sequence with weak similarity to protein ref:NP_060265.1 (H.sapiens) hypothetical protein FLJ20378 [Homo sapiens]					EST	91.1	99.9	67.5	117.8	33.8	50.4	1.0966	1.74519	1.49112	0.0922119	0.556861	0.39953	1.0486	1273	7130	1493	2150	10773	753
1629	224920_x_at	19q13.42	AA909044	MYADM	myeloid-associated differentiation marker					EST	43.7	62.6	55.7	65.3	51.1	72.1	1.43249	1.17235	1.41096	0.359417	0.159012	0.34427	0.862699	1794	1480	6665	2628	10773	754
1908	217519_at		AI246331		qu39f10.x1 NCI_CGAP_Lym5 Homo sapiens cDNA clone IMAGE:1967179 3' similar to contains Alu repetitive element;, mRNA sequence.					EST	43.9	52.4	17.2	23.5	29.5	41.4	1.19362	1.36628	1.40339	0.176992	0.312091	0.338891	0.827974	1928	4364	3729	2690	10783	755
1577	229370_at		BF507344		Transcribed sequences					EST	89.3	140.4	39.7	57.8	123.4	139.2	1.57223	1.45592	1.12804	0.452494	0.375638	0.120481	0.948612	1539	917	2917	6954	10788	756
4034	226388_at	1p36.11	AI675780	TCEA3	transcription elongation factor A (SII), 3					EST	1213.6	1405.3	27.3	38	26.6	39.8	1.15796	1.39194	1.49624	0.14666	0.330699	0.402956	0.880315	1745	5208	3461	2119	10788	757
1766	228993_s_at	10q24	AV728606	PDCD4	programmed cell death 4 (neoplastic transformation inhibitor)					EST	142.5	186.2	73.4	105.3	75.4	91	1.30667	1.4346	1.2069	0.267479	0.360889	0.188052	0.816421	1980	2528	3083	5180	10791	758
1304	232843_s_at	9p24.3	AL161725	DOCK8							327.4	351.1	31.7	141.2	60.9	86.4	1.07239	4.45426	1.41872	0.0698884	1.49386	0.349755	1.9135	357	8016	229	2569	10814	759
840	211653_x_at	10p15-p14	M33376	AKR1C1	aldo-keto reductase family 1, member C2 (dihydrodiol dehydrogenase 2; bile acid binding protein; 3-alpha hydroxysteroid dehydrogenase, type III)		canalicular bile acid transport; digestion; lipid metabolism		bile acid transporter activity; binding; electron transporter activity; oxidoreductase activity; trans-1,2-dihydrobenzene-1,2-diol dehydrogenase activity	chlordecone reductase	2046.6	3169.1	3426.8	3584.4	387.3	1949.4	1.54847	1.04599	5.03331	0.437268	0.0449642	1.61608	2.09831	284	989	9695	132	10816	760
1508	202832_at	2q12.3	NM_014635	GCC2	GRIP and coiled-coil domain containing 2			Golgi apparatus			258.8	301.2	229.2	365.4	239	311.6	1.16383	1.59424	1.30377	0.151719	0.466398	0.265257	0.883373	1735	5064	2057	3696	10817	761
1359	237435_at		AI093492		Transcribed sequences					EST	2.5	3.5	6.2	7.4	82.9	114.4	1.4	1.19355	1.37998	0.336472	0.176931	0.322066	0.835469	1897	1677	6279	2864	10820	762
1487	238812_at		AA741296		Transcribed sequence with moderate similarity to protein ref:NP_060190.1 (H.sapiens) hypothetical protein FLJ20234 [Homo sapiens]					EST	69.1	90.4	51	60	51.7	81.4	1.30825	1.17647	1.57447	0.26869	0.162519	0.453917	0.885126	1730	2501	6583	1743	10827	763
813	215184_at	15q22.1	AK026801	DAPK2	death-associated protein kinase 2		apoptosis; induction of apoptosis; protein amino acid phosphorylation; protein kinase cascade	cytoplasm	ATP binding; calcium/calmodulin-dependent protein kinase activity; calmodulin binding; protein serine/threonine kinase activity; transferase activity	oligo capping; fis (full insert sequence)	39.2	49.1	28.4	54.8	8.9	10.2	1.25255	1.92958	1.14607	0.225182	0.657301	0.136336	1.01882	1352	3243	1093	6499	10835	764
1942	207394_at	19q13.4	NM_003438	ZNF137	zinc finger protein 137 (clone pHZ-30)		regulation of transcription, DNA-dependent	nucleus	transcription factor activity; zinc ion binding		94.4	106.7	9.7	14.3	59.9	90.8	1.1303	1.47423	1.51586	0.12248	0.388134	0.415983	0.926597	1604	6032	2790	2013	10835	765
1026	207839_s_at	9p13.1	NM_016446	C9orf127	nasopharyngeal carcinoma related protein						115.9	166.5	18.8	33.8	22.7	24.8	1.43658	1.79787	1.09251	0.362268	0.586604	0.0884787	1.03735	1301	1463	1352	8021	10836	766
5322	203817_at	4q31.3-q33	W93728	GUCY1B3	guanylate cyclase 1, soluble, beta 3					EST	540.9	597.2	5.3	7.3	6.2	17.7	1.10409	1.37736	2.85484	0.0990176	0.320168	1.04902	1.4682	609	6886	3608	348	10842	767
646	219998_at	2p15	NM_014181	HSPC159	HSPC159 protein				sugar binding		32.3	46.7	32.5	56.6	6.3	6.9	1.44582	1.74154	1.09524	0.368677	0.554769	0.0909718	1.01442	1365	1415	1506	7926	10847	768
1716	200878_at	2p21-p16	AF052094	EPAS1	endothelial PAS domain protein 1		angiogenesis; development; regulation of transcription, DNA-dependent; signal transduction; transcription from Pol II promoter	nucleus	RNA polymerase II transcription factor activity, enhancer binding; signal transducer activity; transcription coactivator activity	FLI_CDNA	1200.7	1488.1	614.8	921.6	176.2	216.5	1.23936	1.49902	1.22872	0.214595	0.404814	0.205971	0.825381	1936	3464	2609	4784	10857	769
2785	204388_s_at	xp11.4-p11.3	NM_000240	MAOA	monoamine oxidase A		behavior; catecholamine metabolism; electron transport; neurotransmitter catabolism	integral to membrane; mitochondrion	amine oxidase (flavin-containing) activity; oxidoreductase activity		6.8	25.3	298.6	344.9	62.3	81.3	3.72059	1.15506	1.30498	1.31388	0.14415	0.266185	1.72422	438	140	7037	3680	10857	770
794	235065_at		AI546970		Transcribed sequences					EST	136.8	145.5	162.5	295.3	31.6	55	1.0636	1.81723	1.74051	0.0616561	0.597314	0.554176	1.21315	925	8325	1315	1218	10858	771
158	215856_at	18q21.1	AK025833	CD33L3	CD33 antigen-like 3					oligo capping; fis (full insert sequence)	18.6	20.2	14.9	21.8	137.2	346.6	1.08602	1.46309	2.52624	0.082521	0.380549	0.926732	1.3898	686	7559	2867	455	10881	772
1019	202080_s_at	3p25.3-p24.1	NM_014965	OIP106	go_component: kinesin complex [goid 0005871] [evidence IEA]; go_component: nucleus [goid 0005634] [evidence ISS]; go_function: protein binding [goid 0005515] [evidence ISS]; go_process: protein targeting [goid 0006605] [evidence ISS]; go_process: O-linked glycosylation [goid 0006493] [evidence ISS]; go_process: regulation of transcription from Pol II promoter [goid 0006357] [evidence ISS]; Homo s…		O-linked glycosylation; protein targeting; regulation of transcription from Pol II promoter	nucleus	protein binding		169.3	209.2	152.2	178	99.5	215.4	1.23568	1.16951	2.16482	0.211618	0.156588	0.772339	1.14055	1051	3528	6716	642	10886	773
867	225436_at	15q24.3	AI339710	LOC58489	hypothetical protein from EUROIMAGE 588495					EST	245.5	284.9	207.3	447.1	252.7	308.4	1.16049	2.15678	1.22042	0.148841	0.768615	0.199195	1.11665	1098	5147	823	4923	10893	774
1978	209333_at	12q24.3	AB018265	ULK1	unc-51-like kinase 1 (C. elegans)		protein amino acid phosphorylation; signal transduction		ATP binding; protein serine/threonine kinase activity; transferase activity		47.9	59.5	53.8	77.8	151	188.2	1.24217	1.4461	1.24636	0.216861	0.368868	0.220225	0.805954	2019	3424	2996	4490	10910	775
2000	222587_s_at	4q31.1	BF699855	GALNT7	602127301F1 NIH_MGC_56 Homo sapiens cDNA clone IMAGE:4284168 5', mRNA sequence.					EST	301.3	357	134	168.9	78.1	134.4	1.18487	1.26045	1.72087	0.169629	0.231467	0.54283	0.943927	1554	4553	5094	1269	10916	776
1111	225502_at	9p24.3	AL161725	DOCK8							691.4	733.2	62.7	323.1	156.7	229.9	1.06046	5.15311	1.46713	0.0587	1.6396	0.383311	2.08161	293	8446	194	2280	10920	777
1232	223662_x_at	1q31.3	AL136611	DKFZP564B1023	hypothetical protein DKFZp564B1023				ATP binding; ATP-dependent helicase activity; hydrolase activity; nucleic acid binding		180.7	202.5	154.7	225.1	191.7	305.9	1.12064	1.45507	1.59572	0.113902	0.375057	0.467327	0.956285	1521	6341	2923	1665	10929	778
1775	201479_at	xq28	NM_001363	DKC1	dyskeratosis congenita 1, dyskerin						1140.6	1518	1741.7	2378.2	1230.9	1499.8	1.33088	1.36545	1.21846	0.285839	0.311482	0.197586	0.794908	2066	2248	3738	4955	10941	779
1869	238098_at		AA811371		Transcribed sequences					EST	34.1	43.5	38.8	51.4	18.2	23.5	1.27566	1.32474	1.29121	0.243464	0.281218	0.255579	0.78026	2132	2902	4208	3847	10957	780
5193	205917_at	19q13.4	NM_003417	ZNF264							79.6	83.4	2.8	4.7	2.5	7.9	1.04774	1.67857	3.16	0.0466342	0.517943	1.15057	1.71515	442	8954	1724	284	10962	781
1372	213600_at	19q13.13	AA425633	SIPA1L3	zv47a01.s1 Soares ovary tumor NbHOT Homo sapiens cDNA clone IMAGE:756744 3', mRNA sequence.					EST	31.4	47	47.4	52.1	30.1	49.6	1.49682	1.09916	1.64784	0.40334	0.0945427	0.499466	0.997348	1412	1186	8300	1485	10971	782
1604	202980_s_at	16q12	AI953523	SIAH1	seven in absentia homolog 1 (Drosophila)					EST	99.5	115	93.8	141.9	39.3	53	1.15578	1.51279	1.3486	0.144774	0.413958	0.299067	0.8578	1814	5268	2506	3204	10978	783
1784	235192_at	20q13.2	BG236009	TP53RK	chromosome 20 open reading frame 64					EST	33.8	40.9	33.8	53.4	65.5	80.2	1.21006	1.57988	1.22443	0.190669	0.45735	0.202473	0.850493	1844	3999	2124	4858	10981	784
1998	243857_at	Xq22	AI700608	MORF4L2	mortality factor 4 like 2					EST	46.4	56.6	38	58.7	105.5	129	1.21983	1.54474	1.22275	0.19871	0.434854	0.201101	0.834665	1899	3794	2310	4882	10986	785
859	212952_at	17p13.3	AA910371	MNT	calreticulin					EST	339.7	599	110.4	156.1	252.8	283.7	1.76332	1.41395	1.12223	0.567199	0.346387	0.115319	1.0289	1320	586	3276	7127	10989	786
1257	225137_at	16q22.1	BF111111	FLJ21918	nuclear factor of activated T-cells, cytoplasmic, calcineurin-dependent 3					EST	66.5	108.9	63.2	86.4	64.2	73.6	1.63759	1.36709	1.14642	0.493228	0.312683	0.136642	0.942553	1557	785	3718	6488	10991	787
2849	242801_at		N51511		Transcribed sequences					EST	25.6	38.3	21	28.2	193.9	228	1.49609	1.34286	1.17586	0.402858	0.2948	0.162003	0.85966	1804	1189	4002	5800	10991	788
1733	244481_at	1p13.3	BF196523	SLC25A24	calcium-binding transporter					EST	32.4	37.9	18.5	27.7	150.9	200.1	1.16975	1.4973	1.32604	0.156793	0.403662	0.2822	0.842654	1870	4927	2622	3443	10992	789
1996	212282_at	17q11.2	BF038366	MAC30	hypothetical protein MAC30					EST	520.2	649	421.9	615	909	1117.6	1.2476	1.45769	1.22948	0.221219	0.376854	0.206594	0.804667	2027	3322	2902	4772	10996	790
74	205083_at	2q33	NM_001159	AOX1	aldehyde oxidase 1		electron transport; inflammatory response; oxygen and reactive oxygen species metabolism		aldehyde oxidase activity; electron transporter activity; molybdenum ion binding; oxidoreductase activity; xanthine dehydrogenase activity		6.3	7	5.4	7.2	75	251.4	1.11111	1.33333	3.352	0.105361	0.287682	1.20956	1.6026	511	6649	4106	246	11001	791
930	203918_at	5q32-q33	NM_002587	PCDH1	protocadherin 1 (cadherin-like 1)		cell adhesion; cell-cell signaling; homophilic cell adhesion; neurogenesis	integral to plasma membrane; intercellular junction	calcium ion binding; protein binding		70.2	72.3	20.7	52.2	15.3	30.4	1.02991	2.52174	1.98693	0.0294758	0.924949	0.68659	1.64101	492	9621	575	824	11020	792
1379	222420_s_at	7q32	Z29331	UBE2H	ubiquitin-conjugating enzyme E2H (UBC8 homolog, yeast)		ubiquitin cycle; ubiquitin-dependent protein catabolism		ligase activity; ubiquitin conjugating enzyme activity; ubiquitin-protein ligase activity	UbcH2; ubiquitin-conjugating enzyme	388.1	646.8	594.1	662.4	346	501.8	1.66658	1.11496	1.45029	0.510774	0.108822	0.371763	0.991359	1429	731	7925	2369	11025	793
1782	221508_at	12q	AF181985	JIK	STE20-like kinase		protein amino acid phosphorylation		ATP binding; protein serine/threonine kinase activity; transferase activity		35.1	42	36.8	51.7	30.9	41.1	1.19658	1.40489	1.3301	0.179468	0.33996	0.285252	0.80468	2026	4288	3349	3399	11036	794
1093	235440_at	11p15.1	BE780878	FLJ39441	hypothetical protein FLJ39441					EST	36.8	53.9	37.2	68	51	55.1	1.46467	1.82796	1.08039	0.381633	0.603199	0.0773241	1.06216	1230	1330	1293	8416	11039	795
2214	228856_at	16p11.2	AV698149	MGC2474	hypothetical protein MGC2474					EST	86.7	102.8	23.7	38.4	48.6	60.4	1.1857	1.62025	1.2428	0.170331	0.482582	0.217366	0.870279	1778	4537	1948	4555	11040	796
1513	229265_at	1q22-q24	AA927480	SKI	v-ski sarcoma viral oncogene homolog (avian)					EST	69.9	78.4	38.2	51.9	25.6	49.5	1.1216	1.35864	1.93359	0.114758	0.306483	0.65938	1.08062	1185	6316	3826	899	11041	797
1335	242558_at		AW362945		CDNA FLJ45490 fis, clone BRTHA2005831					EST	63.9	72.7	89.1	114.7	25.5	57.8	1.13772	1.28732	2.26667	0.129022	0.252561	0.81831	1.19989	950	5795	4683	572	11050	798
1959	228453_at	18q21.1	AW004076	LOC284267	KIAA1632 protein					EST	97	118.1	77.6	100.9	56.5	79.1	1.21753	1.30026	1.4	0.196821	0.262563	0.336472	0.795855	2060	3843	4503	2708	11054	799
779	240262_at		AI251870		Transcribed sequences					EST	35.5	64.6	49.2	51	16.3	36.2	1.81972	1.03659	2.22086	0.598682	0.035932	0.797894	1.43251	643	522	9936	599	11057	800
1568	48612_at	16q12.1	AA225490	FLJ31821	hypothetical protein FLJ31821					EST	290.6	399	179.1	257.8	160.2	185.9	1.37302	1.43942	1.16042	0.317014	0.36424	0.148786	0.830039	1919	1873	3046	6141	11060	801
1787	200698_at	7p22.2	AL542253	KDELR2	KDEL (Lys-Asp-Glu-Leu) endoplasmic reticulum protein retention receptor 2					EST	1312.8	1655	893.7	1096.9	936.4	1368.3	1.26066	1.22737	1.46123	0.231639	0.204873	0.379282	0.815794	1985	3117	5627	2319	11063	802
1820	235493_at	2p13.2-p13.1	AI927329	NP220	NP220 nuclear protein					EST	65.9	88.3	41.3	51.6	61.8	80.8	1.33991	1.24939	1.30744	0.292602	0.222659	0.268074	0.783334	2113	2172	5251	3647	11070	803
1827	204594_s_at	22q13	NM_013298	FLJ20232							166.7	195.6	153	217.3	70.6	96.4	1.17337	1.42026	1.36544	0.159876	0.350841	0.311476	0.822193	1951	4825	3221	3030	11076	804
1087	223774_at	1p35.2	AF277181	LOC85028	PNAS-123						121.8	130.6	131.1	204.1	41.9	82.9	1.07225	1.55683	1.97852	0.0697589	0.44265	0.682349	1.19476	957	8022	2234	833	11089	805
1923	207499_x_at	15q26.1	NM_017979	SMAP-1	smooth muscle cell associated protein-1						49.9	59.3	24.3	40	52	63.9	1.18838	1.64609	1.22885	0.172588	0.498403	0.206076	0.877067	1754	4477	1840	4780	11097	806
332	209276_s_at	5q14	AF162769	GLRX	glutaredoxin (thioltransferase)						54.5	75.4	82.5	185.8	24	25.8	1.38349	2.25212	1.075	0.324607	0.811873	0.0723207	1.2088	938	1792	736	8573	11101	807
5682	232584_at		AU147926		CDNA FLJ12328 fis, clone MAMMA1002145					EST	142.5	148.4	6.9	11.4	1.6	8.8	1.0414	1.65217	5.5	0.0405693	0.502092	1.70475	2.24741	238	9175	1817	113	11105	808
725	230180_at	22q13.1	AA521056	DDX17	aa71e05.s1 NCI_CGAP_GCB1 Homo sapiens cDNA clone IMAGE:826400 3', mRNA sequence.					EST	264.8	353.8	31.7	156.6	132.9	142.4	1.3361	4.94006	1.07148	0.289757	1.59738	0.069043	1.95618	337	2212	205	8694	11111	809
1687	227146_at	9q34.3	AW873348	QSCN6L1	quiescin Q6-like 1					EST	90.3	118.1	132.7	196.6	132.3	155	1.30786	1.48154	1.17158	0.268394	0.39308	0.158353	0.819828	1966	2511	2727	5881	11119	810
965	1558515_at		AK057701		CDNA FLJ33139 fis, clone UTERU1000109					oligo capping; fis (full insert sequence)	74.8	108.5	88.1	96.5	124.2	210.3	1.45053	1.09535	1.69324	0.371932	0.0910705	0.526642	0.989645	1433	1397	8380	1347	11124	811
1417	204490_s_at	11p13	M24915	CD44	CD44 antigen (homing function and Indian blood group system)		cell adhesion; cell-cell adhesion; cell-matrix adhesion	integral to plasma membrane	collagen binding; hyaluronic acid binding; receptor activity	CDw44 antigen; lymphocyte	80.1	108.8	170.6	186.4	60.4	127.1	1.3583	1.09261	2.1043	0.306235	0.0885733	0.743985	1.13879	1053	1988	8433	707	11128	812
1503	215931_s_at	20q13.13	AV657604	ARFGEF2	ADP-ribosylation factor guanine nucleotide-exchange factor 2 (brefeldin A-inhibited)					EST	28.9	36.2	23.8	44	44.7	51	1.2526	1.84874	1.14094	0.225218	0.614504	0.131852	0.971574	1476	3242	1250	6644	11136	813
1779	209171_at	20p	AF219116	ITPA	inosine triphosphatase (nucleoside triphosphate pyrophosphatase)		nucleotide metabolism		hydrolase activity; nucleoside-triphosphate diphosphatase activity		423.9	523.3	681.3	930.5	214	276.2	1.23449	1.36577	1.29065	0.210657	0.311719	0.255149	0.777526	2150	3551	3733	3855	11139	814
1128	203827_at	17q24.3	NM_017983	FLJ10055	hypothetical protein FLJ10055						75.1	91.9	120.6	239.3	212.1	243.8	1.2237	1.98425	1.14946	0.20188	0.685239	0.13929	1.02641	1328	3723	1018	6415	11156	815
942	202519_at	12q21.31	NM_014938	MONDOA	Mlx interactor						187.6	201.7	161	261.9	172.9	294.8	1.07516	1.62671	1.70503	0.0724694	0.486558	0.533584	1.09261	1156	7939	1916	1308	11163	816
1402	206099_at	14q22-q23	NM_006255	PRKCH	protein kinase C, eta						50	56.7	41.3	69.7	47.9	62.9	1.134	1.68765	1.31315	0.125751	0.523338	0.272431	0.92152	1617	5901	1694	3579	11174	817
770	227368_at		AW009630		Transcribed sequence with moderate similarity to protein pdb:2RMA (H.sapiens) S Chain S, Cyclophilin A					EST	18.3	23	41.8	49.2	115.2	191.8	1.25683	1.17703	1.66493	0.228593	0.162997	0.509783	0.901374	1680	3179	6567	1433	11179	818
2060	202708_s_at	1q21-q23	NM_003528	HIST2H2BE	histone 2, H2be		chromosome organization and biogenesis (sensu Eukarya); nucleosome assembly	chromosome; nucleosome; nucleus	DNA binding		516.2	699.1	270.7	348.9	1094.9	1364	1.35432	1.28888	1.24578	0.3033	0.253774	0.219759	0.776832	2157	2024	4659	4499	11182	819
3258	213596_at	11q22.2-q22.3	AL050391	CASP4	caspase 4, apoptosis-related cysteine protease		induction of apoptosis; proteolysis and peptidolysis; regulation of apoptosis	cytoplasm; intracellular	caspase activity; cysteine-type peptidase activity; hydrolase activity; protein binding		95.1	98	20.3	35.3	1	6.8	1.03049	1.73892	6.8	0.0300385	0.553262	1.91692	2.50022	183	9597	1513	73	11183	820
764	224829_at	5q21	AA772278	CPEB4	ai42d03.s1 Soares_parathyroid_tumor_NbHPA Homo sapiens cDNA clone 1359653 3', mRNA sequence.					EST	103.4	143.4	91.5	162.7	29.2	31.9	1.38685	1.77814	1.09247	0.327033	0.575569	0.0884373	0.991039	1431	1770	1413	8024	11207	821
1076	218189_s_at	9p24.1-p23	NM_018946	NANS	N-acetylneuraminic acid synthase (sialic acid synthase)		carbohydrate biosynthesis; cold acclimation; homoiothermy; lipopolysaccharide biosynthesis; response to freezing	cytoplasm	N-acetylneuraminate synthase activity; N-acylneuraminate cytidylyltransferase activity; N-acylneuraminate-9-phosphate synthase activity; ice binding		848.4	940.8	963.6	1699.5	1240.2	1690.7	1.10891	1.7637	1.36325	0.103378	0.567413	0.30987	0.980661	1456	6716	1443	3053	11212	822
2298	203236_s_at	17q11.2	NM_009587	LGALS9	lectin, galactoside-binding, soluble, 9 (galectin 9)		heterophilic cell adhesion; positive regulation of I-kappaB kinase/NF-kappaB cascade		galactose binding; signal transducer activity; sugar binding		115.3	118.3	27.4	54.4	5.1	13.7	1.02602	1.9854	2.68627	0.0256863	0.685821	0.988155	1.69966	455	9802	1016	398	11216	823
1928	218205_s_at	19p13.3	NM_017572	MKNK2	MAP kinase-interacting serine/threonine kinase 2						2176.7	2563.6	2158.4	2982.5	716.6	984	1.17775	1.38181	1.37315	0.163603	0.323395	0.317108	0.804105	2030	4724	3557	2942	11223	824
1785	225920_at	1p36.33	AW452640	LOC148413	Hypothetical protein LOC148413 (LOC148413), mRNA					EST	57.7	84.1	71.3	93.7	71	84.4	1.45754	1.31417	1.18873	0.376749	0.273202	0.172888	0.822839	1947	1367	4333	5525	11225	825
884	229426_at	15q25	BF196691	COX5A	cytochrome c oxidase subunit Va					EST	35.4	48.4	35.8	39	33.6	66.8	1.36723	1.08939	1.9881	0.312788	0.0856138	0.687177	1.08558	1175	1913	8511	823	11247	826
1973	227159_at	17q21.31	AI827015	LGP1	D11lgp1e-like					EST	33.5	42.9	57.5	74.2	22.3	28.9	1.2806	1.29043	1.29596	0.247326	0.254979	0.259255	0.761561	2221	2831	4635	3782	11248	827
1185	242374_at		AA747563		nx92b05.s1 NCI_CGAP_GCB1 Homo sapiens cDNA clone IMAGE:1269681 3' similar to contains Alu repetitive element;, mRNA sequence.					EST	56.2	82.8	41.8	45	24.6	44	1.47331	1.07656	1.78862	0.387511	0.0737662	0.581443	1.04272	1283	1292	8864	1109	11265	828
1504	236411_at		AI963079		wt27a02.x1 NCI_CGAP_Ut1 Homo sapiens cDNA clone IMAGE:2508650 3' similar to TR:Q63306 Q63306 LONG INTERSPERSED REPETITIVE DNA CONTAINING 7 ORF'S. ;, mRNA sequence.					EST	30.1	33.3	15.1	24	35.1	50.8	1.10631	1.5894	1.44729	0.101032	0.463359	0.369695	0.934087	1585	6810	2075	2388	11273	829
1470	226431_at	2q33.3	AK025007	ALS2CR13	amyotrophic lateral sclerosis 2 (juvenile) chromosome region, candidate 13					oligo capping; fis (full insert sequence)	68.7	121.6	208.2	229.9	308.6	439.8	1.77001	1.10423	1.42515	0.570988	0.0991453	0.354274	1.02441	1337	575	8183	2519	11277	830
746	206536_s_at	xq25	U32974	BIRC4	baculoviral IAP repeat-containing 4		anti-apoptosis; cytoskeleton organization and biogenesis	actin cytoskeleton; cytosol	actin binding; caspase inhibitor activity; cysteine protease inhibitor activity	apoptosis; ring finger; zinc finger	29.2	51.5	24.2	52.5	48.8	50.7	1.7637	2.16942	1.03893	0.567413	0.774461	0.0381956	1.38007	702	585	807	9904	11296	831
2256	200880_at	9p13-p12	AL534104	DNAJA1	DnaJ (Hsp40) homolog, subfamily A, member 1					EST	1879	2224.3	292.6	590.4	794.5	936.3	1.18377	2.01777	1.17848	0.168703	0.701994	0.164223	1.03492	1304	4582	977	5744	11303	832
1174	206019_at	12q24.21	NM_014852	RBM19							43.2	46.7	15.7	37.4	51.3	70.5	1.08102	2.38217	1.37427	0.0779037	0.86801	0.317922	1.26384	855	7731	647	2930	11308	833
2056	209878_s_at	11q13	M62399	RELA	v-rel reticuloendotheliosis viral oncogene homolog A, nuclear factor of kappa light polypeptide gene enhancer in B-cells 3, p65 (avian)		anti-apoptosis; positive regulation of I-kappaB kinase/NF-kappaB cascade; regulation of transcription, DNA-dependent; response to toxin; transcription from Pol II promoter	nucleus; transcription factor complex	protein binding; signal transducer activity; transcription factor activity	NF-kappa-B transcription factor	42.6	55.9	78.7	94.9	44.3	61.5	1.31221	1.20584	1.38826	0.27171	0.187181	0.328052	0.786943	2101	2464	6039	2806	11309	834
1801	239277_at	Xp22.13	AI559696	ACATE2	likely ortholog of mouse acyl-Coenzyme A thioesterase 2, mitochondrial					EST	36.3	45.7	58.3	67.3	22.8	40.6	1.25895	1.15437	1.7807	0.230281	0.143558	0.577008	0.950846	1534	3143	7050	1129	11322	835
1925	1557197_a_at	14q21-q22	AW085690	LGALS3	xb42f08.x1 NCI_CGAP_Eso2 Homo sapiens cDNA clone IMAGE:2578983 3' similar to contains Alu repetitive element;, mRNA sequence.					EST	42.1	50.2	25.5	33.9	33.8	47	1.1924	1.32941	1.39053	0.175967	0.284737	0.329687	0.790391	2082	4389	4154	2787	11330	836
1947	210482_x_at	15q22.31	U71087	MAP2K5	mitogen-activated protein kinase kinase 5	threonine/tyrosine kinsase	protein amino acid phosphorylation; signal transduction		ATP binding; protein serine/threonine kinase activity; protein-tyrosine kinase activity; transferase activity		40.3	54.6	46.8	57.7	32.5	42.1	1.35484	1.23291	1.29538	0.303682	0.209374	0.258808	0.771864	2180	2017	5525	3788	11330	837
1780	204361_s_at	7p21-p15	AB014486	SCAP2	src family associated phosphoprotein 2		protein complex assembly; signal transduction		SH3/SH2 adaptor protein activity	RA70	106.7	130.7	86.9	128.4	59.5	72.8	1.22493	1.47756	1.22353	0.202883	0.390392	0.20174	0.795015	2065	3704	2760	4872	11336	838
2996	204389_at	xp11.4-p11.3	NM_000240	MAOA	monoamine oxidase A		behavior; catecholamine metabolism; electron transport; neurotransmitter catabolism	integral to membrane; mitochondrion	amine oxidase (flavin-containing) activity; oxidoreductase activity		9	13.6	117	129.3	35.2	53.1	1.51111	1.10513	1.50852	0.412845	0.0999614	0.411131	0.923937	1613	1121	8167	2049	11337	839
1912	212744_at	15q22.3-q23	AI813772	BBS4	Bardet-Biedl syndrome 4					EST	78.2	100.8	78.7	125.8	155.9	178.3	1.289	1.59848	1.14368	0.253869	0.46905	0.134253	0.857172	1818	2735	2038	6568	11341	840
990	202585_s_at	9p13.3	NM_002504	NFX1	nuclear transcription factor, X-box binding 1		inflammatory response; mRNA processing; mRNA-nucleus export; negative regulation of transcription from Pol II promoter; regulation of transcription, DNA-dependent; transport	nucleus	ligase activity; transcription factor activity		40.6	69	29.2	42.8	33.2	36.5	1.69951	1.46575	1.0994	0.530338	0.382369	0.0947624	1.00747	1389	678	2847	7818	11343	841
1113	219327_s_at	17q25	NM_022036	GPRC5C	G protein-coupled receptor, family C, group 5, member C				receptor activity		89.9	151.7	141	229.1	160.3	171.5	1.68743	1.62482	1.06987	0.523207	0.485399	0.0675362	1.07614	1196	700	1922	8746	11368	842
1554	238412_at	16p12.3	AI344253		Clone IMAGE:6200388, mRNA					EST	83.9	113.1	22.2	42	51.7	56.3	1.34803	1.89189	1.08897	0.298647	0.637577	0.0852368	1.02146	1348	2082	1172	8127	11381	843
1121	220730_at	16q24.3	NM_025148	FLJ12986							20.2	30.3	33.7	56.3	31.8	34.3	1.5	1.67062	1.07862	0.405465	0.513197	0.0756791	0.994341	1419	1167	1751	8471	11389	844
1445	217234_s_at	6q25.2-q26	AF199015	VIL2	villin 2 (ezrin)			cytoskeleton			85.3	94.3	83.2	125.7	52.8	79.7	1.10551	1.51082	1.50947	0.100307	0.412651	0.411758	0.924716	1611	6833	2524	2040	11397	845
1794	1554154_at	1p12	BC013132	GDAP2	ganglioside induced differentiation associated protein 2					MGC	41.8	50.5	43.3	62.3	27.5	34.6	1.20813	1.4388	1.25818	0.189077	0.363809	0.229668	0.782553	2119	4044	3050	4311	11405	846
1083	233557_s_at	16q23.1	AK023374	HSRG1	HSV-1 stimulation-related gene 1		transport		molecular_function unknown	oligo capping; fis (full insert sequence)	129	192.9	79.4	167.2	178	187.6	1.49535	2.10579	1.05393	0.40236	0.744692	0.0525285	1.19958	951	1193	887	9334	11414	847
2837	214456_x_at	11p15.1	M23699	SAA1	serum amyloid A2		acute-phase response; inflammatory response	extracellular	lipid transporter activity	amyloid A protein; serum amyloid A2-alpha	63.1	64.6	8.5	22.3	1.3	2.4	1.02377	2.62353	1.84615	0.0234936	0.964521	0.613104	1.60112	513	9903	523	1009	11435	848
1590	235977_at		BF433341		Transcribed sequences					EST	5.7	7.6	6.8	8.2	52.6	71.1	1.33333	1.20588	1.35171	0.287682	0.187212	0.301371	0.776265	2158	2238	6036	3164	11438	849
1983	224888_at	2p24.1	AB051511	KIAA1724	selenoprotein I, 1		phospholipid biosynthesis				145.9	182.6	179.3	227.5	146.2	196.9	1.25154	1.26882	1.34679	0.224377	0.23809	0.29772	0.760187	2232	3255	4967	3224	11446	850
751	224576_at	5q35.2	AK000752	KIAA1181	KIAA1181 protein					oligo capping; fis (full insert sequence)	237.6	455.8	225	240.9	306.9	466.5	1.91835	1.07067	1.52004	0.651466	0.0682815	0.418736	1.13848	1055	450	9015	1989	11454	851
2074	1563104_at	22q13.31	BC009036	C22orf1	chromosome 22 open reading frame 1						6.2	15	16.5	22.4	50.4	56.2	2.41935	1.35758	1.11508	0.883501	0.305701	0.108926	1.29813	808	281	3838	7336	11455	852
1746	230921_s_at	12q13.12-q13.13	BE467612	PCBP2	poly(rC) binding protein 2					EST	36.3	58.3	25.1	39.3	71.6	77.3	1.60606	1.56574	1.07961	0.473784	0.448357	0.0765989	0.99874	1410	848	2192	8433	11473	853
1583	235775_at	12q21.31	AI765006	DKFZp762A217	hypothetical protein DKFZp762A217					EST	45.6	74.3	51.5	66.4	64.6	75.3	1.62939	1.28932	1.16563	0.488203	0.254115	0.153266	0.895584	1702	804	4649	6022	11475	854
209	206737_at	11q13.5	NM_004626	WNT11	wingless-type MMTV integration site family, member 11		cell-cell signaling; development; frizzled-2 signaling pathway; morphogenesis; signal transduction	extracellular	signal transducer activity		68.7	135.1	0.9	0.9	2.2	12.8	1.96652	1	5.81818	0.676266	0	1.76099	2.43725	194	429	10945	101	11475	855
1108	227116_at	16q23.1	AI934828	HSRG1	HSV-1 stimulation-related gene 1					EST	630.8	837.6	461	874.1	526.2	574	1.32784	1.8961	1.09084	0.283552	0.639797	0.086948	1.0103	1378	2283	1159	8065	11507	856
1266	226543_at	6p25.1-p24.3	AI768114	MUTED	thioredoxin domain containing 5					EST	21.1	37.6	43.6	46.9	41.7	62.8	1.78199	1.07569	1.506	0.577731	0.0729605	0.409454	1.06015	1244	557	8886	2065	11508	857
1353	1564494_s_at	17q25	AK075503	P4HB	procollagen-proline, 2-oxoglutarate 4-dioxygenase (proline 4-hydroxylase), beta polypeptide (protein disulfide isomerase; thyroid hormone binding protein p55)		electron transport	endoplasmic reticulum	electron transporter activity; isomerase activity; procollagen-proline 4-dioxygenase activity; protein disulfide isomerase activity	oligo capping; fis (full insert sequence)	150.5	195	124.3	230.3	184.4	204	1.29568	1.85278	1.10629	0.259036	0.616685	0.101013	0.976734	1468	2654	1241	7615	11510	858
1634	235716_at		AW157450		au95g02.x1 Schneider fetal brain 00004 Homo sapiens cDNA clone IMAGE:2784050 3' similar to contains Alu repetitive element;contains element LTR9 repetitive element ;, mRNA sequence.					EST	184.1	276.9	165.7	201	164	204.6	1.50407	1.21304	1.24756	0.408177	0.193126	0.22119	0.822494	1949	1146	5896	4472	11514	859
643	240139_at		AI949690		wq13g07.x1 NCI_CGAP_Kid12 Homo sapiens cDNA clone IMAGE:2471196 3', mRNA sequence.					EST	25.9	27.2	23	38.9	33	60.9	1.05019	1.6913	1.84545	0.048974	0.5255	0.612726	1.1872	966	8832	1677	1010	11519	860
3363	204663_at	11cen-q22.3	NM_006680	ME3	malic enzyme 3, NADP(+)-dependent, mitochondrial		malate metabolism; pyruvate metabolism	mitochondrion	electron transporter activity; malate dehydrogenase (oxaloacetate-decarboxylating) (NADP+) activity; oxidoreductase activity		107.1	121.4	1.5	8.9	10.4	12.4	1.13352	5.93333	1.19231	0.125328	1.78059	0.175891	2.0818	292	5912	166	5442	11520	861
1723	231502_at		BF591615		Transcribed sequence with weak similarity to protein ref:NP_060190.1 (H.sapiens) hypothetical protein FLJ20234 [Homo sapiens]					EST	26.8	30.7	22	32.5	37.7	50.8	1.14552	1.47727	1.34748	0.135861	0.390198	0.298236	0.824295	1941	5563	2762	3215	11540	862
2084	207170_s_at	12q13.13	NM_015416	HCCR1	cervical cancer 1 protooncogene						327.9	405.8	289.9	400.9	487.2	606.8	1.23757	1.38289	1.24548	0.213152	0.324176	0.219525	0.756852	2251	3492	3546	4504	11542	863
2037	230031_at	9q33-q34.1	AW052044	HSPA5	heat shock 70kDa protein 5 (glucose-regulated protein, 78kDa)					EST	35.1	44.1	40.5	51.8	34.7	45.7	1.25641	1.27901	1.317	0.228259	0.246088	0.275359	0.749705	2280	3186	4805	3551	11542	864
78	210517_s_at	6q24-q25	AB003476	AKAP12	A kinase (PRKA) anchor protein (gravin) 12				kinase activity	gravin	1.2	1.8	11.3	11.6	44.6	156.8	1.5	1.02655	3.5157	0.405465	0.0262024	1.25724	1.6889	461	1162	10170	218	11550	865
2104	203011_at	8q21.13-q21.3	NM_005536	IMPA1	inositol(myo)-1(or 4)-monophosphatase 1	phosphatase	carbohydrate metabolism; phosphate metabolism; phosphatidylinositol biosynthesis; signal transduction		hydrolase activity; inositol-1(or 4)-monophosphatase activity; magnesium ion binding; phosphoric ester hydrolase activity		415.5	562	664.4	815.9	341.1	438.8	1.35259	1.22803	1.28643	0.302019	0.205407	0.251868	0.759295	2239	2036	5609	3906	11551	866
1970	227770_at	16q22.1	AI949559	VPS4A	vacuolar protein sorting 4A (yeast)					EST	91.1	124.7	65.1	93.2	114.4	130.9	1.36883	1.43164	1.14423	0.313953	0.358823	0.134733	0.807509	2013	1904	3100	6548	11552	867
1691	202256_at	16p12.1	BF793888	CD2BP2	CD2 antigen (cytoplasmic tail) binding protein 2					EST	90.2	104.5	60.4	83.9	185.3	255.4	1.15854	1.38907	1.37831	0.147158	0.328637	0.320855	0.796649	2057	5191	3489	2879	11559	868
1905	221985_at	3q27.3	AW006750	DRE1	DRE1 protein					EST	69.5	84.5	146.2	180	75.3	112.5	1.21583	1.23119	1.49402	0.195425	0.207981	0.401473	0.804879	2024	3881	5546	2132	11559	869
1221	212084_at	2p13.2	AV759552	TEX261	testis expressed gene 261					EST	28.4	56.2	22.3	30.3	57.1	63.7	1.97887	1.35874	1.11559	0.682528	0.306561	0.10938	1.09847	1145	422	3824	7315	11561	870
883	240061_at	7q21.11	AW664903	LOC54103	hypothetical protein LOC54103					EST	37.1	47.5	26.7	50.8	12.1	13.4	1.28032	1.90262	1.10744	0.247113	0.643233	0.102049	0.992395	1424	2837	1149	7588	11574	871
892	201468_s_at	16q22.1	NM_000903	NQO1	NAD(P)H dehydrogenase, quinone 1		electron transport; nitric oxide biosynthesis; response to toxin; synaptic transmission, cholinergic; xenobiotic metabolism	cytoplasm	NAD(P)H dehydrogenase (quinone) activity; cytochrome-b5 reductase activity; oxidoreductase activity		2499.1	2691.4	3212	4941.7	3459.1	5829.6	1.07695	1.53851	1.68529	0.0741308	0.430816	0.52194	1.02689	1325	7872	2344	1374	11590	872
2617	212611_at	11q12.2	AV728526	DTX4	macrophage expressed gene 1					EST	409.6	479.5	503.2	632.9	46.9	76.1	1.17065	1.25775	1.6226	0.157563	0.229325	0.484031	0.870918	1775	4898	5132	1564	11594	873
1618	226292_at	11q14	BF195709	CAPN5	calpain 5					EST	51.5	57.5	23.1	31.7	30.8	51	1.1165	1.37229	1.65584	0.110203	0.316484	0.504311	0.930998	1595	6466	3671	1460	11597	874
2841	241607_at	1q24.3	BF382808	RGPR	regucalcin gene promotor region related protein					EST	102.2	119.2	20	28.1	20.1	27	1.16634	1.405	1.34328	0.153871	0.340037	0.295117	0.789025	2091	5004	3347	3256	11607	875
933	226419_s_at	17q21.3-q22	AA046439	SFRS1	splicing factor, arginine/serine-rich 1 (splicing factor 2, alternate splicing factor)					EST	40.8	79.8	306.6	314.2	257.5	487	1.95588	1.02479	1.89126	0.670841	0.0244858	0.637244	1.33257	764	433	10224	951	11608	876
1704	226768_at	7q22	AI638333	PERQ1	PERQ amino acid rich, with GYF domain 1					EST	43.9	68.3	27.3	37	61.4	69.7	1.55581	1.35531	1.13518	0.441995	0.304031	0.12679	0.872817	1769	964	3864	6781	11609	877
346	233101_at	8p23-p22	AK022071	MTMR9	Homo sapiens cDNA FLJ12009 fis, clone HEMBB1001618.					oligo capping; fis (full insert sequence)	3.5	21.6	20.6	21	29.4	51.7	6.17143	1.01942	1.7585	1.81993	0.0192314	0.564463	2.40362	201	58	10387	1170	11615	878
115	208893_s_at	12q22-q23	BC005047	DUSP6	dual specificity phosphatase 6		apoptosis; inactivation of MAPK; protein amino acid dephosphorylation; regulation of cell cycle	cytoplasm; soluble fraction	MAP kinase phosphatase activity; hydrolase activity; protein serine/threonine phosphatase activity; protein-tyrosine-phosphatase activity	MGC	1.1	1.4	183.1	482.2	3.4	3.7	1.27273	2.63353	1.08824	0.241162	0.968327	0.0845574	1.29405	812	2950	519	8148	11617	879
317	226192_at		T68445		yc42e04.s1 Stratagene liver (#937224) Homo sapiens cDNA clone IMAGE:83358 3', mRNA sequence.					EST	95.5	110.1	170.5	514.5	222.1	260.4	1.15288	3.0176	1.17244	0.142263	1.10446	0.159091	1.40581	668	5351	411	5863	11625	880
1709	214813_at	xq26.3	W90796	ZNF75	zinc finger protein 75 (D8C6)					EST	31.1	40.4	32.5	38.9	65.5	91	1.29904	1.19692	1.38931	0.261622	0.179754	0.328809	0.770185	2185	2610	6220	2795	11625	881
307	206658_at	7q11.2	NM_030570	UPK3B	uroplakin 3B			endoplasmic reticulum; integral to membrane			35.6	39.8	12.8	16.6	100.5	216.1	1.11798	1.29688	2.15025	0.111521	0.259958	0.765584	1.13706	1059	6414	4553	659	11626	882
1130	223839_s_at	10q23-q24	AF132203	SCD	stearoyl-CoA desaturase (delta-9-desaturase)					HTC	71.8	147.2	120.5	171.4	149	162.6	2.05014	1.42241	1.09128	0.717908	0.35235	0.0873469	1.1576	1019	387	3195	8052	11634	883
1958	209108_at	xq22	AF053453	TM4SF6	transmembrane 4 superfamily member 6		cell motility; positive regulation of I-kappaB kinase/NF-kappaB cascade	integral to membrane	signal transducer activity		876.5	1021.8	1058	1442.1	345.6	477.3	1.16577	1.36304	1.38108	0.153384	0.30972	0.322863	0.785968	2106	5017	3769	2857	11643	884
2106	225995_x_at	yq12	BG178695	DKFZp434K1323	CXYorf1-related protein					EST	130.1	161.2	101.9	136.4	118.6	150.6	1.23905	1.33857	1.26981	0.214342	0.2916	0.238871	0.744813	2303	3470	4047	4132	11649	885
1777	1565689_at		BG400570		602464219F1 NIH_MGC_75 Homo sapiens cDNA clone IMAGE:4592261 5', mRNA sequence.					EST	84.6	94.9	43.8	59.9	46.6	74.7	1.12175	1.36758	1.603	0.114889	0.313043	0.47188	0.899812	1684	6310	3714	1636	11660	886
445	202459_s_at	18p11.31	U55968	LPIN2	lipin 2					EST	26.8	28.7	35.2	85.3	34.1	46.7	1.0709	2.4233	1.3695	0.0684952	0.885128	0.314447	1.26807	851	8060	625	2985	11670	887
2649	213348_at	11p15.5	N33167	CDKN1C	cyclin-dependent kinase inhibitor 1C (p57, Kip2)					EST	25.9	36.2	27.8	38.4	95	109.2	1.39768	1.38129	1.14947	0.334816	0.323021	0.139304	0.797142	2055	1693	3563	6414	11670	888
1519	203611_at	16q22.1	NM_005652	TERF2	telomeric repeat binding factor 2		cell cycle; telomerase-dependent telomere maintenance	chromosome, telomeric region; nucleus	telomeric DNA binding		233.2	313.2	167.2	252.9	128.2	144.3	1.34305	1.51256	1.12559	0.294946	0.413803	0.118303	0.827052	1929	2131	2509	7031	11671	889
2157	201354_s_at	12q24.3-qter	AA788652	BAZ2A	bromodomain adjacent to zinc finger domain, 2A					EST	90.9	109.6	51.9	72.9	70.4	88.9	1.20572	1.40462	1.26278	0.187077	0.33977	0.233319	0.760166	2233	4085	3353	4238	11676	890
4862	204086_at	22q11.22	NM_006115	PRAME	preferentially expressed antigen in melanoma						239.1	247.3	34	60.6	4.2	8.3	1.0343	1.78235	1.97619	0.0337203	0.577934	0.681171	1.29283	815	9445	1400	836	11681	891
2047	222333_at	3p21.31	AV661533	FLJ36525	hypothetical protein LOC259173					EST	68.2	84.4	55.2	75.8	48.8	60.7	1.23754	1.37319	1.24385	0.213123	0.317135	0.218213	0.748472	2285	3494	3661	4535	11690	892
3850	213603_s_at	22q13.1	BE138888	RAC2	ras-related C3 botulinum toxin substrate 2 (rho family, small GTP binding protein Rac2)					EST	647.6	752.7	322.6	386.8	1.8	4.8	1.16229	1.19901	2.66667	0.150394	0.181495	0.980829	1.31272	793	5107	6180	403	11690	893
456	204999_s_at	19q13.3	BC005174	ATF5	activating transcription factor 5		regulation of cell cycle; regulation of transcription from Pol II promoter	nucleus	DNA binding; RNA polymerase II transcription factor activity; transcription corepressor activity	MGC	18.7	19.1	9.7	23.2	31.2	57	1.02139	2.39175	1.82692	0.0211648	0.872026	0.602633	1.49582	590	10014	640	1040	11694	894
2155	214805_at	17p13	U79273	EIF4A1	eukaryotic translation initiation factor 4A, isoform 1						90	118.3	133.6	171	179.8	224.4	1.31444	1.27994	1.24805	0.273414	0.246813	0.221585	0.741812	2313	2439	4790	4467	11696	895
43	209242_at	19q13.4	AL042588	PEG3	DKFZp434K2121_r1 434 (synonym: htes3) Homo sapiens cDNA clone DKFZp434K2121 5', mRNA sequence.					EST	16.5	87.7	1.5	8.2	5.7	5.7	5.31515	5.46667	1	1.67056	1.69867	0	3.36923	64	81	178	11456	11715	896
1990	225107_at	7p15	AI963008	HNRPA2B1	heterogeneous nuclear ribonucleoprotein A2/B1					EST	862.1	1084.5	455.4	575.1	1057.7	1397.3	1.25797	1.26285	1.32107	0.229503	0.233368	0.278445	0.741316	2315	3158	5058	3502	11718	897
2803	224414_s_at	5p13.1	AF356193	CARD6	caspase recruitment domain family, member 6	regulates apoptosis	regulation of apoptosis	intracellular	protein binding		709.4	893	205	225.7	1.7	5	1.25881	1.10098	2.94118	0.230167	0.0961967	1.07881	1.40517	671	3145	8262	326	11733	898
2003	202278_s_at	9q22.2	NM_006415	SPTLC1	serine palmitoyltransferase, long chain base subunit 1		biosynthesis; sphingolipid metabolism	endoplasmic reticulum; integral to membrane	acyltransferase activity; serine C-palmitoyltransferase activity; transaminase activity		70.8	108.2	116.8	146	137.5	163.9	1.52825	1.25	1.192	0.424122	0.223144	0.175633	0.822898	1946	1058	5237	5449	11744	899
1198	206392_s_at	3q25.32	NM_002888	RARRES1	retinoic acid receptor responder (tazarotene induced) 1		negative regulation of cell proliferation	integral to membrane			5773.2	6856.7	2720.5	5010.9	0.6	0.7	1.18768	1.8419	1.16667	0.172	0.6108	0.154151	0.93695	1575	4489	1268	5995	11752	900
3940	205225_at	6q25.1	NM_000125	ESR1	estrogen receptor 1		cell growth; estrogen receptor signaling pathway; negative regulation of mitosis; regulation of transcription, DNA-dependent; signal transduction	chromatin remodeling complex; membrane; nucleus	DNA binding; estrogen receptor activity; nitric-oxide synthase regulator activity; steroid binding; steroid hormone receptor activity; transcription factor activity		35.8	46.4	46.4	66.3	2427.3	2831.9	1.29609	1.42888	1.16669	0.259352	0.35689	0.154168	0.77041	2184	2650	3128	5994	11772	901
1826	219335_at	xq22.1-q22.3	NM_022838	FLJ12969	hypothetical protein FLJ12969						128.6	150.9	213	281.1	141	197.8	1.17341	1.31972	1.40284	0.159911	0.277418	0.338497	0.775825	2163	4823	4264	2693	11780	902
1132	203567_s_at	6p21.3	AU157590	TRIM38	tripartite motif-containing 38					EST	361.3	424.9	203.9	383.3	49.3	57.9	1.17603	1.87984	1.17444	0.162145	0.631188	0.160793	0.954127	1527	4767	1190	5827	11784	903
1906	202104_s_at	16q24.3	NM_003119	SPG7	spastic paraplegia 7, paraplegin (pure and complicated autosomal recessive)		cell adhesion; neurogenesis; proteolysis and peptidolysis; regulation of cell adhesion; signal transduction	extracellular matrix; integral to membrane; mitochondrion	ATP binding; chaperone activity; metalloendopeptidase activity; nucleotide binding		248.1	376.6	195.7	276.4	429.8	478.3	1.51794	1.41237	1.11284	0.417352	0.345266	0.106918	0.869536	1780	1094	3291	7400	11785	904
1458	229581_at	7p22.3	AI694118		Similar to RIKEN cDNA A930017N06 gene (LOC346355), mRNA					EST	5.4	5.9	4	8	38.5	50.9	1.09259	2	1.32208	0.0885534	0.693147	0.279205	1.06091	1239	7303	995	3490	11788	905
1324	205770_at	8p21.1	NM_000637	GSR	glutathione reductase		electron transport; glutathione metabolism; response to pest/pathogen/parasite	mitochondrion	disulfide oxidoreductase activity; glutathione-disulfide reductase activity; metal ion binding		71.7	111.4	99.5	174.6	156.7	165	1.5537	1.75477	1.05297	0.440637	0.56234	0.0516123	1.05459	1260	974	1458	9359	11791	906
3650	213564_x_at	12p12.2-p12.1	BE042354	LDHB	ho19b09.x1 NCI_CGAP_Co14 Homo sapiens cDNA clone IMAGE:3037817 3' similar to gb:Y00711 L-LACTATE DEHYDROGENASE H CHAIN (HUMAN);, mRNA sequence.					EST	452.6	465	2.3	3.9	47.9	126.9	1.0274	1.69565	2.64927	0.0270287	0.528067	0.974284	1.52938	558	9736	1655	409	11800	907
1382	231976_at	15q26.3	AL512693	WINS1	Homo sapiens mRNA; cDNA DKFZp667E224 (from clone DKFZp667E224).						32.7	45.9	25.3	28.3	49.9	72.9	1.40367	1.11858	1.46092	0.33909	0.112057	0.379068	0.830215	1916	1651	7849	2324	11824	908
2190	1555325_s_at	12q24.33	BC046206	ZNF26	zinc finger protein 26 (KOX 20)					MGC	22.3	29.7	32	42.5	42.3	50.5	1.33184	1.32812	1.19385	0.28656	0.283768	0.177186	0.747515	2290	2245	4168	5413	11826	909
1261	208436_s_at	11p15.5	NM_004030	IRF7	interferon regulatory factor 7		inflammatory response; negative regulation of transcription from Pol II promoter; passive viral induction of host immune response; regulation of transcription, DNA-dependent; response to DNA damage stimulus; response to virus; transcription initiation from Pol II promoter	cytoplasm; nucleus	specific RNA polymerase II transcription factor activity		66.3	83.7	69.6	118	50.9	57.2	1.26244	1.6954	1.12377	0.233049	0.52792	0.116691	0.87766	1751	3096	1657	7076	11829	910
690	214598_at	21q22.11	AL049977	CLDN8	claudin 8			integral to membrane; tight junction	structural molecule activity		340.3	388.3	365.5	692.5	2.3	2.8	1.14105	1.89466	1.21739	0.131951	0.639042	0.19671	0.967703	1488	5695	1165	4970	11830	911
1897	235688_s_at	17q11-q12	AI992283	TRAF4	TNF receptor-associated factor 4					EST	76.1	105.7	122.5	169.1	114.9	131.6	1.38896	1.38041	1.14534	0.328557	0.322379	0.135705	0.786641	2103	1750	3576	6515	11841	912
1593	228457_at		AI590190		CDNA FLJ30761 fis, clone FEBRA2000538					EST	49.8	53.9	16.9	26.1	41.2	64	1.08233	1.54438	1.5534	0.0791155	0.434622	0.440445	0.954182	1526	7695	2313	1841	11849	913
1074	232876_at		AK025534		CDNA: FLJ21881 fis, clone HEP02746					oligo capping; fis (full insert sequence)	29.8	56.6	45.4	48	22.6	34.2	1.89933	1.05727	1.51327	0.641501	0.0556889	0.414276	1.11147	1111	463	9368	2027	11858	914
152	236979_at		AI821801		Hypothetical LOC148280 (LOC148280), mRNA					EST	57.4	154.2	14	14.7	6.9	10.4	2.68641	1.05	1.50725	0.988206	0.0487902	0.410284	1.44728	628	229	9575	2057	11861	915
323	218775_s_at	4q35.1	NM_024949	BOMB	BH3-only member B protein						28.3	28.2	30.5	67.9	1.2	12.1	0.996466	2.22623	10.0833	-0.00353983	0.800309	2.31088	3.10765	85	11078	761	44	11883	916
2125	1568704_a_at	19p13.1	BF511683	CHERP	calcium homeostasis endoplasmic reticulum protein					EST	74.2	93.4	37.5	47.4	67.2	87.6	1.25876	1.264	1.30357	0.230127	0.234281	0.265108	0.729516	2362	3146	5044	3700	11890	917
516	223199_at	19p13.3	AA404592	MKNK2	MAP kinase-interacting serine/threonine kinase 2					EST	131.8	171.4	146.6	316.7	66.8	72	1.30046	2.1603	1.07784	0.262714	0.770247	0.074963	1.10792	1125	2589	818	8491	11898	918
1099	202489_s_at	19q13.13	BC005238	FXYD3	FXYD domain containing ion transport regulator 3					MGC	1908.7	2043.8	2300.6	3811.2	1031.4	1556.4	1.07078	1.65661	1.50902	0.0683884	0.504774	0.411458	0.984621	1445	8065	1796	2043	11904	919
1158	209383_at	12q13.1-q13.2	BC003637	DDIT3	methionine-tRNA synthetase		cell cycle arrest; cell growth and/or maintenance; regulation of transcription, DNA-dependent; response to DNA damage stimulus	nucleus	transcription corepressor activity; transcription factor activity	MGC	84.3	93	120.3	196.9	48.6	65.9	1.1032	1.63674	1.35597	0.0982176	0.492707	0.304515	0.89544	1703	6916	1870	3123	11909	920
2132	218348_s_at	16p13-p12	NM_014153	ZC3HDC7	zinc-finger protein AY163807			nucleus	nucleic acid binding; zinc ion binding		350.3	471.6	224.8	291.2	397.7	478.5	1.34627	1.29537	1.20317	0.297341	0.258799	0.184958	0.741099	2316	2097	4577	5235	11909	921
1531	202742_s_at	1p36.1	NM_002731	PRKACB	protein kinase, cAMP-dependent, catalytic, beta		protein amino acid phosphorylation		ATP binding; protein serine/threonine kinase activity		195.3	232	97.6	168.5	43.1	50.5	1.18792	1.72643	1.17169	0.172201	0.546058	0.15845	0.876709	1755	4486	1549	5879	11914	922
1069	210963_s_at	xp22.3	U94363	GYG2	glycogenin 2		carbohydrate biosynthesis; glycogen biosynthesis	soluble fraction	glycogenin glucosyltransferase activity; transferase activity, transferring hexosyl groups		22.3	24.5	57.9	89.2	29.4	41.9	1.09865	1.54059	1.42517	0.0940864	0.432164	0.354291	0.880541	1744	7072	2332	2518	11922	923
302	206581_at	15q25.1	NM_001717	BNC1	basonuclin		epidermis development; positive regulation of cell proliferation; regulation of transcription, DNA-dependent	nucleus	transcription factor activity; zinc ion binding		36.9	70.4	4.3	4.3	2.4	5.6	1.90786	1	2.33333	0.645982	0	0.847298	1.49328	592	460	10946	531	11937	924
1606	228282_at		AW611550		Full length insert cDNA clone YW29A12					EST	60.6	74.7	69.7	82	71.6	112.2	1.23267	1.17647	1.56704	0.209185	0.162519	0.449188	0.820892	1956	3577	6584	1779	11940	925
1011	203438_at	5q35.2	AI435828	STC2	stanniocalcin 2					EST	142.9	160.3	386.6	542.5	1592.6	2338.1	1.12176	1.40326	1.4681	0.114902	0.338798	0.383971	0.83767	1889	6309	3361	2273	11943	926
360	238439_at	10q23.31-q23.32	AI925518	ANKRD22	wo31e07.x1 NCI_CGAP_Gas4 Homo sapiens cDNA clone IMAGE:2456964 3' similar to contains Alu repetitive element;, mRNA sequence.					EST	83.2	82.9	65.2	159.7	11.1	36.2	0.996394	2.44939	3.26126	-0.00361229	0.895838	1.18211	2.07434	297	11081	607	259	11947	927
1659	225276_at	16p13.1	AA143579	GSPT1	G1 to S phase transition 1					EST	257.8	350.2	133.3	201.4	155	172.3	1.35842	1.51088	1.11161	0.30632	0.412691	0.105812	0.824823	1940	1986	2523	7442	11951	928
2172	205317_s_at	3q21.1	NM_021082	SLC15A2	solute carrier family 15 (H+/peptide transporter), member 2		oligopeptide transport	integral to membrane; integral to plasma membrane	oligopeptide transporter activity; peptide:hydrogen symporter activity		38.2	53	12.9	24.3	59	62.7	1.38743	1.88372	1.06271	0.327456	0.633249	0.060824	1.02153	1347	1761	1183	9008	11952	929
1570	217602_at	7p13-p11.2	AI191118	PPIA	peptidylprolyl isomerase A (cyclophilin A)					EST	43	65.2	25.4	30.3	42.1	52.3	1.51628	1.19291	1.24228	0.416259	0.176399	0.216949	0.809607	2008	1099	6293	4564	11956	930
2028	208760_at	16p13.3	AL031714	UBE2I							71	90.7	49.5	98.3	176.7	192.7	1.27746	1.98586	1.09055	0.244877	0.686051	0.0866812	1.01761	1356	2872	1015	8070	11957	931
349	228198_s_at	2q11.2	AI271418	LOC150763	hypothetical protein LOC150763					EST	18.1	39.5	60.1	59.8	61.7	146.6	2.18232	0.995008	2.37601	0.780389	-0.00500418	0.865424	1.64081	493	338	11116	509	11963	932
1518	217939_s_at	2p15	NM_017657	AFTIPHILIN	aftiphilin protein						350.4	499.7	358.6	536.4	338.1	371.6	1.42608	1.49582	1.09908	0.354933	0.402673	0.0944763	0.852081	1834	1520	2630	7826	11976	933
1439	201917_s_at	3q23	AI694452	FLJ10618	hypothetical protein FLJ10618					EST	505.5	621.2	603.2	696.7	525.9	896.6	1.22888	1.15501	1.70489	0.206105	0.144106	0.533499	0.88371	1733	3639	7040	1309	11988	934
1975	214201_x_at	6p21.3	AA742237	BAT2	HLA-B associated transcript 2					EST	134.9	195	178.2	209.4	146.9	188.3	1.44552	1.17508	1.28182	0.368466	0.16134	0.248284	0.77809	2144	1420	6605	3967	11992	935
1731	243524_at		AI571719		Full length insert cDNA YI27F12					EST	108.1	135.4	64.6	102.8	60.4	68.8	1.25254	1.59133	1.13907	0.225177	0.464571	0.130215	0.819962	1963	3244	2066	6685	11995	936
805	1554008_at	5p13.2	BC010943	OSMR	oncostatin M receptor		cell proliferation; cell surface receptor linked signal transduction	oncostatin-M receptor complex	oncostatin-M receptor activity		406.5	603.7	436.9	668.5	30.6	33.1	1.48512	1.5301	1.0817	0.395493	0.425332	0.0785333	0.899359	1686	1244	2408	8368	12020	937
3898	209942_x_at	xq28	BC000340	MAGEA3	melanoma antigen, family A, 3					MGC	46.4	141.1	1846.5	2082.9	3.8	4.8	3.04095	1.12803	1.26316	1.11217	0.120469	0.233615	1.46625	612	180	7617	4232	12029	938
1559	229842_at	1q32.2	AA527180	ELF3	E74-like factor 3 (ets domain transcription factor, epithelial-specific )					EST	549.4	621.2	307.9	539.7	133.3	165.7	1.13069	1.75284	1.24306	0.122826	0.561238	0.217577	0.901641	1678	6016	1466	4549	12031	939
3646	229614_at	19q13.42	AI277652	LOC162967	Full length insert cDNA clone ZD42C02					EST	144.2	146	5.7	28.7	6.2	10.3	1.01248	5.03509	1.66129	0.0124054	1.61643	0.507595	2.13643	271	10403	200	1443	12046	940
735	1562836_at	11q23.3	AK021715	DDX6	DEAD (Asp-Glu-Ala-Asp) box polypeptide 6					oligo capping; fis (full insert sequence)	65.6	163.1	125.6	131.3	246.4	370.1	2.48628	1.04538	1.50203	0.910788	0.0443825	0.406817	1.36199	724	257	9713	2085	12055	941
887	227306_at		AK024898		CDNA: FLJ21245 fis, clone COL01184					oligo capping; fis (full insert sequence)	39.4	53.6	23.7	25.4	43.4	77.5	1.36041	1.07173	1.78571	0.307783	0.0692741	0.579818	0.956876	1519	1971	8981	1116	12068	942
1886	230884_s_at	16q24.3	BE670386	SPG7	spastic paraplegia 7, paraplegin (pure and complicated autosomal recessive)					EST	57.8	86.9	40.1	53.3	81	92	1.50346	1.32918	1.1358	0.407769	0.28456	0.127339	0.819669	1967	1150	4155	6766	12071	943
899	228238_at		AW105301		xd60b05.x1 NCI_CGAP_Ov23 Homo sapiens cDNA clone IMAGE:2598129 3' similar to contains Alu repetitive element;, mRNA sequence.					EST	356.3	415.6	474.6	557.6	237.3	592.4	1.16643	1.17488	2.49642	0.15395	0.16117	0.914857	1.22998	894	4999	6611	466	12076	944
1415	1557582_at		AI570261		Clone IMAGE:4796609, mRNA					EST	22.3	30.9	28.2	30.7	33	51.8	1.38565	1.08865	1.5697	0.32617	0.0849407	0.450883	0.861993	1796	1778	8536	1765	12079	945
803	1559096_x_at	6p12.3-p11.2	AK095307	FBXO9	F-box only protein 9					oligo capping; fis (full insert sequence)	30.2	39.3	48.3	88.4	25.5	27.7	1.30132	1.83023	1.08627	0.263383	0.60444	0.082754	0.950577	1535	2581	1289	8220	12090	946
1100	227217_at	9q22.3	AI637586	PRKWNK2	protein kinase, lysine deficient 2					EST	124.5	130.2	68	141	12.7	18.9	1.04578	2.07353	1.48819	0.044766	0.729252	0.39756	1.17158	991	9014	919	2163	12096	947
2351	229898_at	15q23	AI141426	MGC32065	hypothetical protein MGC32065					EST	17.4	26.7	51.2	56.4	25.2	34.9	1.53448	1.10156	1.38492	0.428193	0.0967296	0.325643	0.850566	1843	1035	8250	2832	12117	948
2340	1562896_at	7p22.2	BC036932	LOC285923	KIAA1856 protein						99.5	123.9	60.5	70	24	37.7	1.24523	1.15702	1.57083	0.219317	0.145852	0.451606	0.816775	1978	3368	6992	1759	12119	949
1933	209236_at	20p13	AL389886	SLC23A2	match: proteins: Tr:Q9Z2J0 Tr:Q9UI39 Tr:Q9UHI7 Tr:O95191 Tr:Q9WTW8 Tr:Q9WTW7; Human DNA sequence from clone RP1-237C24 on chromosome 20. Contains the 3' end of the SLC23A1 gene encoding solute carrier family 23 (nucleobase transporters) member 1, ESTs, STSs and GSSs, complete sequence.					HTG; nucleobase transporter; SLC23A1	61.4	89.7	83.5	89.2	28.5	45.2	1.46091	1.06826	1.58596	0.379061	0.0660344	0.461193	0.906288	1663	1350	9078	1701	12129	950
2167	208771_s_at	12q22	J02959	LTA4H	leukotriene A4 hydrolase					leukotriene A-4 hydrolase	754.1	1001.5	678.6	938.5	991.1	1143.6	1.32807	1.38299	1.15387	0.283729	0.324251	0.143121	0.751101	2276	2280	3544	6310	12134	951
3804	219716_at	22q13.1	NM_030641	APOL6	apolipoprotein L, 6		lipid transport	cytoplasm	lipid transporter activity		340.3	395.4	186.2	223.4	2.5	4.9	1.16192	1.19979	1.96	0.15007	0.182143	0.672944	1.00516	1394	5113	6158	863	12134	952
431	224032_x_at	xq27.1	AF098306	SPANXE	sperm protein associated with the nucleus, X-linked, family member A1						2.2	10.3	12.3	12.4	113.9	193.8	4.68182	1.00813	1.70149	1.54369	0.00809721	0.531506	2.08329	291	101	10714	1327	12142	953
1188	235309_at		AA126311		Transcribed sequence with moderate similarity to protein sp:P39194 (H.sapiens) ALU7_HUMAN Alu subfamily SQ sequence contamination warning entry					EST	27.6	39	22	59.1	78.6	81.4	1.41304	2.68636	1.03562	0.345746	0.988188	0.0350036	1.36894	715	1601	503	10043	12147	954
1881	1554067_at	12q14.1	BC036246	FLJ32549	hypothetical protein FLJ32549					MGC	71.4	91.9	130.8	150.9	122.4	178.8	1.28711	1.15367	1.46078	0.252403	0.142948	0.378973	0.774325	2168	2761	7066	2326	12153	955
2017	235305_s_at	1p32.3	AI903313	FLJ10948	hypothetical protein FLJ10948					EST	79.6	103.1	69.4	79.3	45.5	67.5	1.29523	1.14265	1.48352	0.258685	0.133351	0.394415	0.786452	2104	2662	7301	2194	12157	956
1689	235513_at		AW131450		Transcribed sequence with moderate similarity to protein sp:P39192 (H.sapiens) ALU5_HUMAN Alu subfamily SC sequence contamination warning entry					EST	53	66.8	97.2	140.4	55.6	64.8	1.26038	1.44444	1.16547	0.231411	0.367725	0.153122	0.752258	2267	3124	3007	6028	12159	957
698	1555878_at	10q22-q23	AK094613	RPS24	ribosomal protein S24					oligo capping; fis (full insert sequence)	100.4	102.7	43.9	80.8	100	189.7	1.02291	1.84055	1.897	0.0226499	0.610063	0.640274	1.27299	843	9954	1269	939	12162	958
1611	212119_at	2p21	BF670447	RHOQ	602149641F1 NIH_MGC_81 Homo sapiens cDNA clone IMAGE:4290707 5', mRNA sequence.					EST	141.7	158.5	152.6	229.2	209.4	282.7	1.11856	1.50197	1.35005	0.112042	0.406775	0.30014	0.818957	1970	6397	2581	3184	12162	959
1673	201266_at	12q23-q24.1	NM_003330	TXNRD1	thioredoxin reductase 1						1016.4	1142.4	1434.1	2018.6	927.2	1309.7	1.12397	1.40757	1.41253	0.116864	0.341867	0.345384	0.804115	2029	6231	3325	2612	12168	960
1338	238568_s_at		BE742377		Transcribed sequence with moderate similarity to protein sp:P39194 (H.sapiens) ALU7_HUMAN Alu subfamily SQ sequence contamination warning entry					EST	35.8	68.9	69.6	74	32.9	47	1.92458	1.06322	1.42857	0.654708	0.0613005	0.356675	1.07268	1205	448	9224	2500	12172	961
296	214933_at	19p13.2-p13.1	AA769818	CACNA1A	ah81b03.s1 Soares_testis_NHT Homo sapiens cDNA clone 1321997 3' similar to TR:Q99793 Q99793 ALPHA1A-VOLTAGE-DEPENDENT CALCIUM CHANNEL ;, mRNA sequence.					EST	87.4	172.4	13.6	13.5	5.4	12.4	1.97254	0.992647	2.2963	0.679322	-0.00738011	0.831298	1.50324	582	425	11195	553	12173	962
2070	35626_at	17q25.3	U30894	SGSH	N-sulfoglucosamine sulfohydrolase (sulfamidase)		glycosaminoglycan metabolism; proteoglycan metabolism	lysosome	N-sulfoglucosamine sulfohydrolase activity; sulfuric ester hydrolase activity		118	144.8	205	256.9	208.7	279.3	1.22712	1.25317	1.33828	0.204669	0.225677	0.291389	0.721734	2399	3672	5197	3311	12180	963
1544	202173_s_at	17q23.2	NM_007146	ZNF161	zinc finger protein 161	A putative transcription factor. Contains six C2/H2-type zinc finger motifs.	cellular defense response; regulation of transcription from Pol II promoter	nucleus	DNA binding; specific RNA polymerase II transcription factor activity; zinc ion binding		167.2	204.5	257.2	306	375.4	562.1	1.22309	1.18974	1.49734	0.201377	0.173731	0.403688	0.778796	2141	3730	6353	2112	12195	964
1685	234701_at	16q24.3	AK025964	ANKRD11	ankyrin repeat domain 11					oligo capping; fis (full insert sequence)	61.7	84.9	69.7	105.1	73.2	80.5	1.37601	1.50789	1.09973	0.31919	0.410712	0.0950618	0.824964	1939	1848	2545	7811	12204	965
2202	48031_r_at	5q31-q32	H93077	C5orf4	chromosome 5 open reading frame 4					EST	26.4	45.2	5.4	11.6	65.6	66.8	1.71212	2.14815	1.01829	0.537733	0.764606	0.0181274	1.32047	783	652	835	10724	12211	966
162	205368_at	7q35	NM_014690	KIAA0773	KIAA0773 gene product						72.7	89	24.8	131.7	1.2	1.3	1.22421	5.31048	1.08333	0.202295	1.66968	0.0800427	1.95202	342	3717	183	8313	12213	967
2187	1554004_a_at	5q13.3	BC012946	RGNEF	Rho-guanine nucleotide exchange factor					MGC	44.1	57.9	43.6	53.6	25.1	31.8	1.31293	1.22936	1.26693	0.272258	0.206492	0.236598	0.715348	2429	2455	5582	4181	12218	968
1898	212979_s_at	7q35	AW293343	KIAA0738	UI-H-BI2-ahj-d-05-0-UI.s1 NCI_CGAP_Sub4 Homo sapiens cDNA clone IMAGE:2726841 3', mRNA sequence.					EST	48.7	73.6	84.8	95.1	102.4	137.1	1.51129	1.12146	1.33887	0.412966	0.114633	0.291824	0.819423	1969	1119	7792	3307	12218	969
1930	204976_s_at	xq22.3	AK023637	AMMECR1	Alport syndrome, mental retardation, midface hypoplasia and elliptocytosis chromosomal region, gene 1					oligo capping; fis (full insert sequence)	531.7	654.2	414.4	647.4	551.2	633.7	1.23039	1.56226	1.14967	0.207334	0.446133	0.139478	0.792944	2072	3613	2203	6410	12226	970
1251	228574_at	12q21.31	AI862551	DKFZp762A217	wj15d08.x1 NCI_CGAP_Kid12 Homo sapiens cDNA clone IMAGE:2402895 3', mRNA sequence.					EST	50.4	84.5	102.2	159.1	95.1	100.4	1.67659	1.55675	1.05573	0.51676	0.442601	0.0542332	1.01359	1369	710	2236	9280	12226	971
2238	226714_at	19q13.2	AA149818	FLJ10211	hypothetical protein FLJ10211					EST	81.9	102.2	58.2	78.7	69.9	84.9	1.24786	1.35223	1.21459	0.221433	0.301758	0.194408	0.717599	2420	3313	3890	5028	12231	972
1943	1556035_s_at	17q12	AI201248	ZNF207	zinc finger protein 207					EST	103.5	119.3	93.2	115.1	50.1	84.3	1.15266	1.23498	1.68263	0.14207	0.211054	0.520361	0.873484	1765	5360	5494	1380	12234	973
2344	229590_at	16q24.3	AI369389	RPL13	ribosomal protein L13					EST	40.5	53.8	48.7	60	222.4	278.3	1.3284	1.23203	1.25135	0.283971	0.208666	0.224222	0.716859	2423	2275	5536	4425	12236	974
272	205899_at	13q12.3-q13	NM_003914	CCNA1	cyclin A1		cytokinesis; male meiosis I; mitosis; regulation of cyclin dependent protein kinase activity; spermatogenesis	cytosol; nucleus			42.3	74.5	2	10.4	0.7	0.7	1.76123	5.2	1	0.566012	1.64866	0	2.21467	252	588	193	11457	12238	975
1909	229854_at	1q42	AW614056	OBSCN	obscurin, cytoskeletal calmodulin and titin-interacting RhoGEF					EST	14.4	22.4	52.7	54.6	24.2	41.2	1.55556	1.03605	1.70248	0.441833	0.0354184	0.532086	1.00934	1382	968	9950	1320	12238	976
2285	212281_s_at	17q11.2	BF038366	MAC30	hypothetical protein MAC30					EST	569.8	693.1	444.8	601.3	893.6	1113.9	1.21639	1.35184	1.24653	0.195889	0.301469	0.220364	0.717723	2418	3867	3895	4486	12248	977
264	243444_at		AI221894		qg99g08.x1 Soares_NFL_T_GBC_S1 Homo sapiens cDNA clone IMAGE:1843358 3' similar to contains Alu repetitive element;, mRNA sequence.					EST	43.4	69.4	71.9	180.4	31.3	31.8	1.59908	2.50904	1.01597	0.469427	0.9199	0.0158482	1.40518	670	857	583	10812	12252	978
2065	227312_at	16q22-q23	AI694536	SNTB2	syntrophin, beta 2 (dystrophin-associated protein A1, 59kDa, basic component 2)					EST	73.6	82.8	41.8	63.5	50	65.6	1.125	1.51914	1.312	0.117783	0.418144	0.271553	0.807479	2014	6193	2465	3596	12254	979
2431	203117_s_at	12q13.2-q13.3	NM_014871	USP52	ubiquitin specific protease 52		ubiquitin-dependent protein catabolism	intracellular	cysteine-type endopeptidase activity; exonuclease activity; ubiquitin thiolesterase activity		94.1	121.2	73.9	96	199.9	243.3	1.28799	1.29905	1.21711	0.253084	0.261635	0.196478	0.711197	2462	2752	4524	4978	12254	980
1460	223909_s_at	xq13	AF212246	HDAC8	histone deacetylase 8					FLI_CDNA	42.2	59.9	23.4	42.6	45.9	48.3	1.41943	1.82051	1.05229	0.350256	0.599118	0.0509664	1.00034	1406	1565	1308	9387	12260	981
1727	232052_at		AL110136		Homo sapiens mRNA; cDNA DKFZp564I112 (from clone DKFZp564I112).						61.8	67	30.2	47.7	59.9	85.4	1.08414	1.57947	1.42571	0.0807893	0.457089	0.35467	0.892548	1711	7626	2128	2515	12269	982
194	240304_s_at	16p13.11	BG484769		CDNA FLJ44282 fis, clone TRACH2003516					EST	216.8	216.5	164.5	589.3	3.5	6.6	0.998616	3.58237	1.88571	-0.00138472	1.27602	0.634307	1.90895	360	10996	315	959	12270	983
278	201860_s_at	8p12	NM_000930	PLAT	plasminogen activator, tissue		blood coagulation; protein modification; proteolysis and peptidolysis	extracellular	chymotrypsin activity; hydrolase activity; t-plasminogen activator activity		8.3	24.6	155.6	291.7	7	7.1	2.96386	1.87468	1.01429	1.08649	0.628437	0.0141846	1.72911	434	188	1199	10883	12270	984
800	202969_at	12q14.3	AI216690	DYRK2	qg66h07.x1 Soares_testis_NHT Homo sapiens cDNA clone IMAGE:1840189 3', mRNA sequence.					EST	155.8	163.3	220.3	346.7	206	360.5	1.04814	1.57376	1.75	0.0470159	0.45347	0.559616	1.0601	1245	8932	2156	1187	12275	985
2230	201531_at	19q13.1	NM_003407	ZFP36	zinc finger protein 36, C3H type, homolog (mouse)		mRNA catabolism	cytoplasm; nucleus	DNA binding; single-stranded RNA binding		252.9	348.4	461.4	589.7	408.5	483.8	1.37762	1.27807	1.18433	0.320357	0.245349	0.16918	0.734885	2339	1832	4817	5627	12276	986
2903	237465_at	4q27	BF196943	USP53	ubiquitin specific protease 53					EST	28.6	41.9	89.8	97.2	21.6	31.9	1.46503	1.08241	1.47685	0.381879	0.0791857	0.389913	0.850978	1840	1326	8718	2232	12276	987
2247	226312_at	5p13.2	BF940270	MGC39830	hypothetical protein MGC39830					EST	1024.5	1189.4	1054	1417.6	259.7	350.9	1.16096	1.34497	1.35117	0.149244	0.296373	0.300974	0.746591	2293	5135	3977	3171	12283	988
1525	240155_x_at	19p13.11	AI122756	LOC115648	similar to hypothetical protein FLJ13659					EST	41.3	51	30.8	36.5	78	114.1	1.23487	1.18506	1.46282	0.210963	0.169798	0.380366	0.761127	2223	3545	6429	2311	12285	989
1751	225618_at	17q21.31	AI769587	LOC201176	similar to Rho GTPase activating protein 12					EST	61.5	70.7	34.1	59.8	40.4	48.3	1.14959	1.75367	1.19554	0.139408	0.561708	0.178602	0.879718	1749	5461	1462	5378	12301	990
2388	221877_at	19q13.32	BF508835		UI-H-BI4-aor-d-03-0-UI.s1 NCI_CGAP_Sub8 Homo sapiens cDNA clone IMAGE:3085853 3', mRNA sequence.					EST	58.7	88	154.6	181.1	211	263.5	1.49915	1.17141	1.24882	0.404897	0.158208	0.222195	0.785301	2110	1175	6680	4457	12312	991
6020	1568868_at	2q21.1	BC039307		Similar to 25-hydroxyvitamin D-1 alpha hydroxylase, mitochondrial precursor (Calcidiol 1-monooxygenase) (25-OHD-1 alpha-hydroxylase) (25-hydroxyvitamin D(3) 1-alpha-hydroxylase) (VD3 1A hydroxylase) (P450C1 alpha) (P450VD1-alpha) (LOC339 ...					HTC	145.8	143.5	11.3	28.1	0.6	3	0.984225	2.48673	5	-0.0159008	0.910967	1.60944	2.5045	180	11581	597	135	12313	992
2447	223845_at	12q24.22	BC001437	LOC144305	hypothetical protein FLJ20674					MGC	30.1	35.1	14.1	21.2	53.1	65.4	1.16611	1.50355	1.23164	0.153676	0.407826	0.208345	0.769848	2189	5010	2568	4741	12319	993
5331	1554242_a_at	14q12-q13	BC007230	COCH	coagulation factor C homolog, cochlin (Limulus polyphemus)		perception of sound			MGC	7.3	10.2	0.4	5	62	63.3	1.39726	12.5	1.02097	0.334513	2.52573	0.0207509	2.88099	114	1695	55	10614	12364	994
2393	214035_x_at	16p13.12	AA308853	LOC339047	LOC399491 protein					EST	725.6	895.7	308.2	474.6	683.2	783.8	1.23443	1.53991	1.14725	0.210607	0.431723	0.137366	0.779696	2138	3555	2338	6471	12364	995
2135	208947_s_at	19p13.2-p13.11	U59323	RENT1	regulator of nonsense transcripts 1		mRNA catabolism, nonsense-mediated; regulation of translational termination	cytoplasm	ATP binding; RNA binding; helicase activity; hydrolase activity	nonsense mRNA reducing factor	52.6	60.3	37.5	49.5	35.8	50.8	1.14639	1.32	1.41899	0.136616	0.277632	0.349948	0.764196	2210	5543	4257	2565	12365	996
2199	229981_at	20p11	AA131508	SNX5	sorting nexin 5					EST	54.8	65.5	26.5	34.3	62	82.1	1.19526	1.29434	1.32419	0.17836	0.258001	0.280804	0.717164	2421	4333	4587	3466	12386	997
4500	212235_at	3q21.3	AL575403	PLXND1	plexin D1					EST	52.3	66.5	1.4	3.5	94.9	101.3	1.27151	2.5	1.06744	0.240206	0.916291	0.0652627	1.22176	906	2969	588	8837	12394	998
1127	204217_s_at	19q13.32	NM_005619	RTN2	reticulon 2		signal transduction	endoplasmic reticulum; integral to endoplasmic reticulum membrane	signal transducer activity		6.7	7.4	48.8	69.2	31.3	45.8	1.10448	1.41803	1.46326	0.0993725	0.349271	0.380666	0.829309	1924	6872	3235	2307	12414	999
1495	213501_at	17q24-17q25	T62985	ACOX1	acyl-Coenzyme A oxidase 1, palmitoyl					EST	61	72.7	157.1	185.2	118.4	195.6	1.1918	1.17887	1.65203	0.175468	0.164554	0.502003	0.842024	1874	4401	6543	1470	12414	1000
2666	225622_at	8q21.12	AI860212	PAG	phosphoprotein associated with glycosphingolipid-enriched microdomains					EST	54.8	64.2	9.4	11.3	9	14.9	1.17153	1.20213	1.65556	0.158313	0.184093	0.504137	0.846543	1856	4869	6102	1462	12433	1001
6979	214059_at	1p31.1	BE049439	IFI44	interferon-induced protein 44					EST	636.1	683.1	10.5	13.7	0.3	5	1.07389	1.30476	16.6667	0.0712855	0.266021	2.81341	3.15072	81	7975	4445	15	12435	1002
2240	244397_at		N63384		Transcribed sequences					EST	16.6	24	17.1	29.9	51.8	54.3	1.44578	1.74854	1.04826	0.368651	0.55878	0.0471341	0.974565	1471	1417	1485	9546	12448	1003
1832	201243_s_at	1q24	NM_001677	ATP1B1	ATPase, Na+/K+ transporting, beta 1 polypeptide						3482.9	3702.8	1691	2797	1527.9	2238.9	1.06314	1.65405	1.46534	0.061224	0.503227	0.38209	0.946542	1543	8344	1811	2293	12448	1004
781	221867_at	16q12.1	BF436315	FLJ31821	hypothetical protein FLJ31821					EST	193.4	268.3	98.5	205.1	75.7	78.9	1.38728	2.08223	1.04227	0.327345	0.733441	0.0414031	1.10219	1134	1762	906	9784	12452	1005
1133	229552_at	12q24.23	AI698128	LOC283454	CDNA FLJ37411 fis, clone BRAMY2028682					EST	62.6	60.8	1.4	28.6	0.5	1.5	0.971246	20.4286	3	-0.0291755	3.01693	1.09861	4.08637	35	12130	27	308	12465	1006
138	227933_at	15q24.1	AI193252	LRRN6A	qe56d12.x1 Soares_fetal_lung_NbHL19W Homo sapiens cDNA clone IMAGE:1742999 3', mRNA sequence.					EST	26.2	25.4	10.5	53.5	1.6	13.4	0.969466	5.09524	8.375	-0.0310102	1.62831	2.12525	3.72255	47	12216	198	55	12469	1007
1884	241356_at		BG290650		Transcribed sequences					EST	27.4	33.7	46.7	64.8	22.8	27.3	1.22993	1.38758	1.19737	0.206955	0.327561	0.180126	0.714642	2434	3619	3506	5344	12469	1008
3630	202688_at	3q26	NM_003810	TNFSF10	tumor necrosis factor (ligand) superfamily, member 10		apoptosis; cell-cell signaling; immune response; induction of apoptosis; positive regulation of I-kappaB kinase/NF-kappaB cascade; signal transduction	integral to plasma membrane; soluble fraction	tumor necrosis factor receptor binding		2287	2318.9	573.7	991.1	78.8	175.9	1.01395	1.72756	2.23223	0.013852	0.546709	0.803003	1.36356	721	10340	1542	596	12478	1009
3596	210762_s_at	8p22	AF026219	DLC1	deleted in liver cancer 1		cytoskeleton organization and biogenesis; negative regulation of cell growth; regulation of cell adhesion	cytoplasm	Rho GTPase activator activity; protein binding		1.3	2	2.7	3.3	61.6	72.6	1.53846	1.22222	1.17857	0.430783	0.200671	0.164303	0.795757	2061	1020	5721	5739	12480	1010
1712	216212_s_at	xq28	AJ010395	DKC1	Homo sapiens DKC1 gene, exons 1 to 11.					dkc1 gene	116.1	158.6	206.1	295.8	141.2	156.8	1.36606	1.43523	1.11048	0.311933	0.361322	0.104794	0.778049	2145	1926	3075	7484	12485	1011
1246	209221_s_at	20q13.3	AI753638	OSBPL2	oxysterol binding protein-like 2					EST	122.1	131.2	82.9	120.9	153.3	245.6	1.07453	1.45838	1.60209	0.0718825	0.377329	0.471307	0.920519	1619	7957	2896	1641	12494	1012
53	239586_at	8q24.13	AA085776	BJ-TSA-9	hypothetical protein MGC14128					EST	176.2	399.4	28.8	433.9	30.9	30.4	2.26674	15.066	0.983819	0.818344	2.71244	-0.0163136	3.51447	54	316	35	12157	12508	1013
2014	239050_s_at		BF514509		UI-H-BW1-anf-g-03-0-UI.s1 NCI_CGAP_Sub7 Homo sapiens cDNA clone IMAGE:3082180 3', mRNA sequence.					EST	51.1	56.2	24.8	35.3	33.9	49.6	1.0998	1.42339	1.46313	0.0951323	0.353039	0.380576	0.828747	1927	7029	3182	2308	12519	1014
1860	212062_at	20q13.11-q13.2	AB014511	ATP9A	ATPase, Class II, type 9A		cation transport; metabolism	integral to membrane	ATP binding; ATPase activity; ATPase activity, coupled to transmembrane movement of ions, phosphorylative mechanism; hydrolase activity; magnesium ion binding		632.2	715.9	597.9	852.3	1091.6	1451.5	1.13239	1.42549	1.3297	0.124335	0.354515	0.284953	0.763803	2211	5954	3168	3403	12525	1015
192	215200_x_at		AK022362		CDNA FLJ12300 fis, clone MAMMA1001854					oligo capping; fis (full insert sequence)	56.8	61.5	168.4	447.7	37.8	47.5	1.08275	2.65855	1.25661	0.0795008	0.977781	0.228421	1.2857	826	7679	513	4340	12532	1016
2269	224970_at	1p31.3-p31.2	AA419275	NFIA	zv35e01.s1 Soares ovary tumor NbHOT Homo sapiens cDNA clone IMAGE:755640 3', mRNA sequence.					EST	460.5	551.4	273.1	375.5	8.8	10.9	1.19739	1.37495	1.23864	0.180148	0.31842	0.214011	0.712579	2452	4268	3641	4625	12534	1017
1249	1553132_a_at	14q32.12	NM_152332	MTAC2D1	membrane targeting (tandem) C2 domain containing 1		transport	membrane; nucleus; synaptic vesicle	transporter activity		437.8	579.7	243.1	433	209.1	223.4	1.32412	1.78116	1.06839	0.280749	0.577265	0.0661513	0.924165	1612	2329	1402	8804	12535	1018
1880	213031_s_at	15q25.2	AF161382	FLJ14888	hypothetical protein FLJ14888					HTC	115.1	126.8	65.5	108.4	303.7	393.9	1.10165	1.65496	1.297	0.0968097	0.503778	0.260057	0.860644	1801	6964	1805	3769	12538	1019
2195	208965_s_at	1q22	BG256677	IFI16	interferon, gamma-inducible protein 16					EST	350.9	351.2	178.1	320.2	0.2	0.6	1.00085	1.79787	3	0.000854579	0.586601	1.09861	1.68607	463	10886	1353	309	12548	1020
2121	225466_at	11q12.2	BG291961	FLJ36874	hypothetical protein FLJ36874					EST	219.8	246.8	213.3	284.2	105.4	156.9	1.12284	1.3324	1.48861	0.11586	0.286979	0.397846	0.800685	2038	6273	4116	2161	12550	1021
2333	222152_at	5pter-p15.2	AK024175	PDCD6	programmed cell death 6					oligo capping; fis (full insert sequence)	90.3	109.8	72.7	87.7	52.1	73.4	1.21595	1.20633	1.40883	0.195523	0.187581	0.342759	0.725863	2383	3875	6026	2654	12555	1022
1262	227382_at	16q22.1	AA649048	LOC283852	cytochrome b5 outer mitochondrial membrane precursor					EST	59.2	72.4	29.7	65.2	49	53.5	1.22297	2.19529	1.09184	0.201285	0.786312	0.0878614	1.07546	1199	3733	783	8042	12558	1023
52	234709_at	2p22-p21	AK026692	CAPN13	calpain 13					oligo capping; fis (full insert sequence)	14.4	14	123.2	488.9	22.8	84.4	0.972222	3.96834	3.70175	-0.0281709	1.37835	1.30881	2.65898	151	12087	269	204	12560	1024
1254	206125_s_at	19q13.3-q13.4	NM_007196	KLK8	kallikrein 8 (neuropsin/ovasin)		neurogenesis; proteolysis and peptidolysis		chymotrypsin activity; hydrolase activity; peptidase activity		40.2	90.2	895.5	1216.1	24.8	26.8	2.24378	1.35801	1.08065	0.808162	0.306022	0.0775582	1.19174	962	323	3831	8408	12562	1025
2291	242196_at	11q24-q25	AI312886	RICS	Rho GTPase-activating protein					EST	106.3	119.5	57.2	84.2	45.7	60.2	1.12418	1.47203	1.31729	0.117051	0.386641	0.275574	0.779266	2140	6221	2804	3547	12572	1026
268	227020_at	17q23.2	BE502982	YPEL2	yippee-like 2 (Drosophila)					EST	209.4	206.4	126	361.7	257.2	566.3	0.985673	2.87063	2.20179	-0.0144303	1.05453	0.78927	1.82937	389	11525	438	612	12575	1027
1477	228482_at	17p11.2	AV702789	FLJ36674	hypothetical protein FLJ36674					EST	50.3	54.9	87.6	115.2	28.5	54.7	1.09145	1.31507	1.9193	0.0875083	0.273889	0.65196	1.01336	1371	7344	4324	910	12578	1028
2062	236477_at	2q24.1	AA176247	FNBP3	formin binding protein 3					EST	21.5	25.7	40.8	54.4	21.2	26.9	1.19535	1.33333	1.26887	0.178438	0.287682	0.238125	0.704245	2492	4327	4105	4149	12581	1029
2561	228405_at	8q24.3	AI917311	RHPN1	rhophilin, Rho GTPase binding protein 1					EST	28.1	42.2	21.7	32.2	72.8	77.9	1.50178	1.48387	1.07005	0.406651	0.394654	0.06771	0.869015	1784	1157	2710	8740	12607	1030
1601	212794_s_at	12q24.11	AK001728	KIAA1033	KIAA1033 protein					oligo capping; fis (full insert sequence)	79.4	103.7	148.6	242	170.4	185.3	1.30605	1.62853	1.08744	0.267004	0.48768	0.0838275	0.838511	1883	2532	1906	8174	12612	1031
662	230384_at		AI866797		Transcribed sequence with strong similarity to protein ref:NP_064569.1 (H.sapiens) ancient conserved domain protein 4 [Homo sapiens]					EST	14.3	26.7	21.4	21.5	44	74.9	1.86713	1.00467	1.70227	0.624404	0.00466201	0.531964	1.16103	1013	478	10816	1323	12617	1032
2089	214683_s_at	2q33	AI251890	CLK1	CDC-like kinase 1					EST	192.3	228.9	149.4	186.3	226.6	311.6	1.19033	1.24699	1.37511	0.174229	0.220731	0.318534	0.713494	2439	4432	5289	2920	12641	1033
2347	228425_at		BF056746		MRNA; cDNA DKFZp686E10196 (from clone DKFZp686E10196); complete cds					EST	2.8	6.4	66.4	67.1	40.8	64.9	2.28571	1.01054	1.59069	0.826679	0.010487	0.464166	1.30133	805	312	10654	1681	12647	1034
4402	218454_at	12p13.2	NM_024829	FLJ22662	hypothetical protein FLJ22662						1098.8	1176.5	19	27	167.8	283	1.07071	1.42105	1.68653	0.0683253	0.351398	0.522674	0.942397	1559	8071	3209	1369	12649	1035
2068	1568619_s_at	16p13.11	BC015343	LOC162073	hypothetical protein LOC162073						85.2	90.8	98.3	129.6	3.7	19.4	1.06573	1.31841	5.24324	0.0636579	0.276429	1.65694	1.99703	322	8253	4274	123	12650	1036
2078	238825_at	xq13.1	AI091533	ACRC	acidic repeat containing					EST	38.5	44.4	43	57.4	38.4	51.7	1.15325	1.33488	1.34635	0.142581	0.288844	0.2974	0.728826	2366	5338	4087	3228	12653	1037
2620	200776_s_at	2q33	AL518328	BZW1	Similar to basic leucine zipper and W2 domains 1 (LOC151579), mRNA					EST	738.3	945.6	306.7	447.2	912.1	1030	1.28078	1.4581	1.12926	0.247469	0.377136	0.121564	0.74617	2296	2829	2899	6926	12654	1038
1131	1560342_at		BC036606		CDNA clone IMAGE:5275043, partial cds						33.4	55.2	44.2	44.8	33.5	56.6	1.65269	1.01357	1.68955	0.502407	0.0134834	0.524464	1.04035	1294	756	10552	1357	12665	1039
2925	210807_s_at	12q13	AF049608	SLC16A7	solute carrier family 16 (monocarboxylic acid transporters), member 7		organic anion transport; pyruvate transport	integral to membrane; integral to plasma membrane; membrane fraction	monocarboxylate porter activity; pyruvate carrier activity; symporter activity; transporter activity		95.2	118	20.9	34.6	102.1	113.6	1.2395	1.6555	1.11263	0.214705	0.504105	0.106731	0.82554	1933	3461	1802	7405	12668	1040
2661	244765_at		AW972824		Transcribed sequences					EST	11.4	15.5	13.1	16.2	44.8	53.9	1.35965	1.23664	1.20312	0.307227	0.212399	0.184922	0.704548	2489	1975	5463	5238	12676	1041
1652	236288_at	12q24.31	AW572402	RNF34	ring finger protein 34					EST	29.5	34.6	23.8	29.3	49.3	72.2	1.17288	1.23109	1.4645	0.159463	0.207902	0.381516	0.748881	2283	4831	5549	2301	12681	1042
2034	227977_at	18q22.3	BF591611	MGC45594	hypothetical protein MGC45594					EST	57.5	76.1	42.3	48.1	43.2	59.4	1.32348	1.13712	1.375	0.280263	0.128495	0.318454	0.727212	2378	2341	7419	2921	12681	1043
1624	209556_at	1p34.3	AB011179	NCDN	neurochondrin					KIAA0607 protein	80.2	119	32.8	38.2	77.3	95.8	1.48379	1.16463	1.23933	0.3946	0.152407	0.214569	0.761576	2220	1248	6821	4616	12685	1044
1462	222850_s_at	4q23	BF590675	FLJ14281	hypothetical protein FLJ14281					EST	52.7	83.4	133.2	135.3	92.4	157.6	1.58254	1.01577	1.70563	0.459033	0.0156428	0.533933	1.00861	1385	891	10493	1304	12688	1045
594	1561433_at	2q21.2	BC036597	LOC285103	Hypothetical protein LOC285103, mRNA (cDNA clone IMAGE:5273139), partial cds						6.6	12.1	11.4	11.4	33.7	58.1	1.83333	1	1.72404	0.606136	0	0.544668	1.1508	1030	507	10948	1261	12716	1046
3147	211139_s_at	2q32.3-q33	AF045452	NAB1	NGFI-A binding protein 1 (EGR1 binding protein 1)		negative regulation of transcription; regulation of transcription, DNA-dependent	nucleus	transcriptional repressor activity		208.7	237.3	65	92.4	11.2	14.6	1.13704	1.42154	1.30357	0.128427	0.35174	0.265108	0.745275	2299	5818	3203	3699	12720	1047
1972	201986_at	17q22-q23	AB011165	THRAP1	thyroid hormone receptor associated protein 1		androgen receptor signaling pathway; regulation of transcription, DNA-dependent; transcription initiation from Pol II promoter	mediator complex; nucleus	RNA polymerase II transcription mediator activity; ligand-dependent nuclear receptor transcription coactivator activity; receptor activity; thyroid hormone receptor binding; transcription cofactor activity; transcriptional activator activity; vitamin D receptor binding		141.4	209.5	386.7	424.5	709.9	961.4	1.48161	1.09775	1.35428	0.393131	0.0932628	0.303266	0.78966	2089	1258	8324	3140	12722	1048
8319	205549_at	21q22.2	NM_006198	PCP4	Purkinje cell protein 4		central nervous system development				4.5	6.3	5.4	10.7	316.7	328.1	1.4	1.98148	1.036	0.336472	0.683845	0.0353635	1.05568	1254	1676	1023	10028	12727	1049
4044	226621_at	4q28	AI133452	FGG	fibrinogen, gamma polypeptide					EST	1191.8	1596.4	2077.2	2194.3	56.2	99.4	1.33949	1.05637	1.76868	0.292286	0.0548423	0.570235	0.917364	1632	2181	9395	1151	12727	1050
1991	214698_at	9q33.1	AW190873	ROD1	ROD1 regulator of differentiation 1 (S. pombe)					EST	126.4	180.3	98.4	129.5	130.3	147.2	1.42642	1.31606	1.1297	0.355171	0.27464	0.121953	0.751763	2272	1519	4305	6912	12736	1051
2216	1565867_a_at	1q32.1	W01876	KIAA0663	KIAA0663 gene product					EST	84.6	113.1	42.3	67.7	104.4	112.4	1.33688	1.60047	1.07663	0.290338	0.470299	0.0738343	0.834471	1902	2202	2024	8519	12745	1052
1935	209002_s_at	12q13.13	BC003177	KIAA1536	KIAA1536 protein					MGC	87.8	104.4	79.1	96.4	108.6	155.2	1.18907	1.21871	1.4291	0.173168	0.197793	0.357043	0.728005	2371	4457	5792	2496	12745	1053
1091	228539_at		AI097095		Transcribed sequences					EST	10.9	20.8	30.4	30.8	42.1	66.5	1.90826	1.01316	1.57957	0.64619	0.0130721	0.457154	1.11642	1099	459	10573	1723	12755	1054
2150	232346_at		AW515373		CDNA FLJ13580 fis, clone PLACE1008851					EST	45.7	56	63.6	84.5	23.9	29.2	1.22538	1.32862	1.22176	0.203253	0.284138	0.20029	0.687682	2577	3699	4161	4901	12761	1055
1400	229876_at	Xq12-q13	BE503584	PHKA1	phosphorylase kinase, alpha 1 (muscle)					EST	93	122.3	68.3	113.3	56.8	61.1	1.31505	1.65886	1.0757	0.273878	0.506129	0.0729755	0.852982	1830	2430	1792	8549	12771	1056
2270	1562102_at	10p15-p14	BC014579	AKR1C1	aldo-keto reductase family 1, member C1 (dihydrodiol dehydrogenase 1; 20-alpha (3-alpha)-hydroxysteroid dehydrogenase)						37.6	84.9	261.7	293.3	5.9	7.3	2.25798	1.12075	1.23729	0.81447	0.113997	0.212922	1.14139	1048	317	7805	4649	12771	1057
1369	221833_at	16q12.1	AI971258	LONP	seven in absentia homolog 1 (Drosophila)					EST	62.3	94.7	23.5	26.9	38	47.5	1.52006	1.14468	1.25	0.418753	0.135126	0.223144	0.777022	2155	1086	7255	4441	12782	1058
2577	231003_at	6p24.3	AI703480	SLC35B3	solute carrier family 35, member B3					EST	34.2	49	22.7	35.6	77	81.6	1.43275	1.56828	1.05974	0.359595	0.449981	0.0580238	0.867599	1786	1476	2187	9125	12788	1059
1376	227253_at	3q23-q25	AI922198	CP	Hermansky-Pudlak syndrome 3					EST	1652.1	1762.8	339.2	954.4	6.7	8.5	1.06701	2.81368	1.26866	0.0648562	1.03449	0.237959	1.33731	760	8197	454	4152	12803	1060
8366	219457_s_at	14q32.13	NM_024832	RIN3	Ras and Rab interactor 3						66.7	67.6	0.7	1.2	2.6	5.1	1.01349	1.71429	1.96154	0.013403	0.538997	0.673729	1.22613	897	10354	1588	861	12803	1061
1206	229402_at	1p22.3	AI631824	LOC148418	dnaj-like protein					EST	32	54.3	41.7	42.1	24.9	41.2	1.69687	1.00959	1.65462	0.528788	0.00954661	0.50357	1.04191	1287	680	10673	1464	12817	1062
1169	201675_at	17q21-q23	NM_003488	AKAP1	A kinase (PRKA) anchor protein 1			integral to membrane; mitochondrion; outer membrane	RNA binding; protein kinase A anchoring activity		492.9	558.5	414.9	503.1	463.3	862.5	1.13309	1.21258	1.86164	0.124948	0.192751	0.62146	0.93916	1566	5929	5905	986	12820	1063
2390	230175_s_at	3q12.2	AA805633	ESDN	endothelial and smooth muscle cell-derived neuropilin-like protein					EST	299.7	380.9	197.6	220.2	84	128.5	1.27094	1.11437	1.52976	0.239755	0.108291	0.425112	0.773158	2173	2980	7937	1945	12862	1064
2432	243463_s_at		AA417878		Transcribed sequence with weak similarity to protein sp:P39195 (H.sapiens) ALU8_HUMAN Alu subfamily SX sequence contamination warning entry					EST	163.9	232.9	365.9	372	80.8	159.3	1.42099	1.01667	1.97153	0.351353	0.0165338	0.678812	1.0467	1277	1556	10469	842	12867	1065
2493	218971_s_at	7q33	NM_014149	HSPC049	HSPC049 protein						50.3	66.8	126.2	154.1	31.5	38.6	1.32803	1.22108	1.2254	0.283698	0.199734	0.203265	0.686697	2583	2282	5743	4845	12870	1066
4888	209546_s_at	22q13.1	AF323540	APOL1	apolipoprotein L, 1		cholesterol metabolism; lipid metabolism; lipid transport	extracellular space	lipid transporter activity		120.9	117.1	7	26.8	1.1	3.1	0.968569	3.82857	2.81818	-0.0319355	1.34249	1.03609	2.34665	210	12236	286	359	12881	1067
2428	226130_at	19q13.1	AA583817	RPS16	ribosomal protein S16					EST	55.6	67.1	66.1	80.1	41.1	56.6	1.20683	1.2118	1.37713	0.188001	0.192107	0.320001	0.700109	2513	4064	5928	2889	12881	1068
519	241031_at	15q21.3	BE218239	LOC145741	hypothetical LOC145741					EST	56.7	54.2	1.2	29.8	2.1	13.3	0.955908	24.8333	6.33333	-0.0450933	3.21219	1.84583	5.01292	7	12781	21	83	12885	1069
1858	228089_x_at	11q12.3	H72927	LOC374395	similar to RIKEN cDNA 1810059G22					EST	250.6	388.7	203.1	258.5	326.5	367.8	1.55108	1.27277	1.12649	0.43895	0.241197	0.119109	0.799256	2047	979	4908	7002	12889	1070
1750	229648_at	11q24-q25	AW025358	RICS	Rho GTPase-activating protein					EST	79.9	102.1	44.1	76.5	65.7	70.8	1.27785	1.73469	1.07763	0.245177	0.550831	0.0747601	0.870768	1776	2866	1524	8500	12890	1071
985	232280_at	14q32.32	AK022257	SLC25A29	solute carrier family 25, member 29					oligo capping; fis (full insert sequence)	55.5	64.8	29.8	33.9	27.1	63.3	1.16757	1.13758	2.33579	0.154923	0.128907	0.848352	1.13218	1069	4972	7405	529	12906	1072
1840	225247_at	19p13.3	BF568836	C19orf6	602184141T1 NIH_MGC_42 Homo sapiens cDNA clone IMAGE:4299947 3', mRNA sequence.					EST	55.7	70.1	47.7	80.6	75.1	81.9	1.25853	1.68973	1.09055	0.229943	0.524567	0.0866784	0.841188	1875	3153	1684	8071	12908	1073
1160	215635_at		AL109691		MRNA full length insert cDNA clone EUROIMAGE 239714					FLI_CDNA	13.9	19.8	11.8	12.5	37.3	56.2	1.42446	1.05932	1.5067	0.353793	0.0576291	0.409923	0.821346	1954	1534	9323	2061	12918	1074
3637	211911_x_at	6p21.3	L07950	HLA-C	major histocompatibility complex, class I, B	histocompatibility antigen				cell surface glycoprotein; class I gene; integral membrane glycoprotein; lymphocyte antigen; major histocompatibility complex	3065.2	3074.1	214.9	764.4	134.9	210.2	1.0029	3.557	1.55819	0.00289936	1.26892	0.443526	1.71534	441	10799	319	1812	12930	1075
1492	201478_s_at	xq28	U59151	DKC1	dyskeratosis congenita 1, dyskerin						583.5	859.6	1032	1565.6	854.9	905.1	1.47318	1.51705	1.05872	0.387423	0.41677	0.0570609	0.861254	1798	1294	2481	9166	12941	1076
3157	203928_x_at	17q21.1	AI870749	MAPT	microtubule-associated protein tau					EST	14.6	19.1	14	18	85.7	101	1.30822	1.28571	1.17853	0.268667	0.251314	0.164268	0.684249	2595	2503	4712	5740	12955	1077
2438	203490_at	xq26	NM_001421	ELF4	E74-like factor 4 (ets domain transcription factor)		regulation of transcription, DNA-dependent; transcription from Pol II promoter	nucleus	transcription coactivator activity; transcription factor activity		181.7	227.4	75.4	93.8	105.9	133	1.25151	1.24403	1.2559	0.224354	0.218358	0.227854	0.670565	2669	3256	5348	4352	12956	1078
1488	1559631_at		BC021677		Clone IMAGE:4045663, mRNA						23.3	26.3	93.2	109.8	13.6	39.4	1.12876	1.17811	2.89706	0.121116	0.163913	1.0637	1.34872	745	6074	6552	331	12957	1079
3308	222730_s_at	8p21.3-p22	AI814257	ZDHHC2	zinc finger, DHHC domain containing 2					EST	13.8	16	7.2	11.6	92.2	108.4	1.15942	1.61111	1.1757	0.14792	0.476924	0.161868	0.786712	2102	5173	1982	5804	12959	1080
1579	1552767_a_at	xq26.2	NM_147174	HS6ST2	heparan sulfate 6-O-sulfotransferase 2				transferase activity		691.2	723.3	1231.3	1771.3	128.6	246.1	1.04644	1.43856	1.91369	0.0453949	0.363643	0.649031	1.05807	1249	8994	3051	917	12962	1081
585	225382_at	xq28	U82670	ZNF275	Homo sapiens chromosome X multiple clones map q28, complete sequence.					HTG	42.5	58.5	30	124.4	119.7	121.4	1.37647	4.14667	1.0142	0.319523	1.4223	0.0141023	1.75593	419	1842	254	10885	12981	1082
2730	212730_at	15q26.3	AK026420	DMN	desmuslin			intermediate filament	protein binding; structural constituent of muscle	oligo capping; fis (full insert sequence)	19.3	27.1	77.3	98.5	81	93	1.40415	1.27426	1.14815	0.339429	0.242363	0.13815	0.719942	2406	1649	4884	6451	12984	1083
2109	214280_x_at	12q13.1	X79536	HNRPA1	heterogeneous nuclear ribonucleoprotein A1					core protein	1070.2	1222.5	1128	1563.3	1627.4	2104.2	1.14231	1.3859	1.29298	0.133052	0.326353	0.256952	0.716357	2428	5651	3524	3817	12992	1084
4430	228143_at	3q23-q25	AI684991	CP	ceruloplasmin (ferroxidase)					EST	1114.7	1199.6	168.5	280.8	9.8	13.1	1.07616	1.66647	1.33673	0.0734029	0.510707	0.29023	0.87434	1762	7900	1767	3326	12993	1085
1873	209814_at	4q31.1-q31.2	BC004421	ZNF330	zinc finger protein 330		mitosis	chromosome, pericentric region; nucleolus		MGC	369.8	444.5	500.8	769.3	543	623.1	1.202	1.53614	1.14751	0.183988	0.429274	0.137598	0.75086	2278	4169	2362	6466	12997	1086
2088	235074_at	15q13.3	BF342524	SPRED1	sprouty-related, EVH1 domain containing 1					EST	20.4	23.3	46.1	61.2	7.7	10.4	1.14216	1.32755	1.35065	0.132918	0.283334	0.300585	0.716838	2424	5656	4175	3177	13008	1087
777	204489_s_at	11p13	NM_000610	CD44	CD44 antigen (homing function and Indian blood group system)	hyaluronate receptor	cell adhesion; cell-cell adhesion; cell-matrix adhesion	integral to plasma membrane	collagen binding; hyaluronic acid binding; receptor activity		304.2	312.8	397.6	579.8	143.6	378.7	1.02827	1.45825	2.63719	0.0278786	0.377237	0.969713	1.37483	708	9699	2898	415	13012	1088
1653	1566558_x_at		AK096609		CDNA FLJ42772 fis, clone BRAWH3003992					oligo capping; fis (full insert sequence)	27.7	45.9	32.2	48.1	52	54.4	1.65704	1.49379	1.04615	0.505033	0.401316	0.0451204	0.951469	1533	748	2648	9640	13036	1089
2279	204286_s_at	18q21.32	NM_021127	PMAIP1	phorbol-12-myristate-13-acetate-induced protein 1						156.9	180.2	547.8	685.9	120.7	175.9	1.1485	1.2521	1.45733	0.138459	0.224822	0.376608	0.739888	2322	5492	5206	2342	13040	1090
2093	200767_s_at	9q22.32	NM_014612	C9orf10	chromosome 9 open reading frame 10						103.2	114.1	69.2	102.5	89.1	117.8	1.10562	1.48121	1.32211	0.100406	0.392862	0.279229	0.772497	2177	6826	2729	3489	13044	1091
1354	1555761_x_at	1p13	AF364037	RBM15	RNA binding motif protein 15						29.2	71.8	96.8	103.1	40.4	53	2.4589	1.06508	1.31188	0.899716	0.0630524	0.271462	1.23423	891	267	9180	3598	13045	1092
2009	220166_at	10q24.31	NM_020348	CNNM1	cyclin M1						40.4	50.3	4.9	5.6	14.6	21.1	1.24505	1.14286	1.44521	0.219175	0.133531	0.368252	0.720958	2403	3371	7297	2404	13072	1093
1855	226685_at	16q22-q23	AI695684	SNTB2	syntrophin, beta 2 (dystrophin-associated protein A1, 59kDa, basic component 2)					EST	386.1	472.2	274.8	427.8	223.8	251.3	1.223	1.55677	1.12288	0.201306	0.442612	0.115895	0.759813	2236	3732	2235	7106	13073	1094
1171	232331_at		AK027107		CDNA FLJ41259 fis, clone BRAMY2034305					oligo capping; fis (full insert sequence)	74.6	77.5	51.9	83.1	104.2	163.1	1.03887	1.60116	1.56526	0.0381374	0.470726	0.448051	0.956915	1518	9269	2021	1786	13076	1095
1433	232975_at		AK023334		CDNA FLJ13272 fis, clone OVARC1001004					oligo capping; fis (full insert sequence)	41.7	44	29.9	44	35.9	57.7	1.05516	1.47157	1.60724	0.0536885	0.386331	0.47452	0.91454	1643	8655	2811	1618	13084	1096
824	228967_at	17q21.31	BE964053	SUI1	putative translation initiation factor					EST	12.6	36	42.7	73.4	55.6	55.8	2.85714	1.71897	1.0036	1.04982	0.541725	0.00359067	1.59514	520	195	1571	11324	13090	1097
961	210797_s_at	12q24.2	AF063612	OASL	interferon-induced protein; 30 kDa; alternatively spliced; Homo sapiens 2'-5'oligoadenylate synthetase-related protein p30 (OASL) mRNA, alternatively spliced, complete cds.						199.7	288.9	25.7	50.2	29.9	30.5	1.44667	1.95331	1.02007	0.369264	0.669524	0.0198682	1.05866	1248	1410	1055	10643	13108	1098
1910	218098_at	20q13.13	AL121903	SNAP23P							586.4	685.4	523.4	809.9	477.7	559.9	1.16883	1.54738	1.17207	0.156	0.436565	0.158775	0.751341	2275	4953	2289	5872	13114	1099
2505	213187_x_at	19q13.3-q13.4	BG538564	FTL	602567289F1 NIH_MGC_77 Homo sapiens cDNA clone IMAGE:4691639 5', mRNA sequence.					EST	3025.1	3764.2	2470.9	3048.7	2037.3	2575.3	1.24432	1.23384	1.26408	0.218591	0.210133	0.234341	0.663065	2710	3387	5514	4219	13120	1100
2315	221654_s_at	15q22.3	AF077040	USP3	ubiquitin specific protease 3					HTC	636.2	876.1	729.1	840.5	904	1143.5	1.37708	1.15279	1.26493	0.319967	0.142186	0.23502	0.697173	2533	1840	7078	4206	13124	1101
3023	1561155_at		W76548		Full length insert cDNA clone ZD60E09					EST	66.7	78	14.4	19.8	24.3	30.2	1.16942	1.375	1.2428	0.156504	0.318454	0.217366	0.692323	2555	4938	3637	4556	13131	1102
850	202398_at	15q26.1	BC002785	AP3S2	adaptor-related protein complex 3, sigma 2 subunit		intracellular protein transport	Golgi apparatus; clathrin vesicle coat	protein transporter activity	MGC	38.8	39.6	43	67.1	30.3	59.2	1.02062	1.56047	1.9538	0.0204089	0.444984	0.669774	1.13517	1063	10050	2216	872	13138	1103
1684	205579_at	3p25	NM_000861	HRH1	histamine receptor H1		G-protein signaling, coupled to IP3 second messenger (phospholipase C activating); inflammatory response	integral to plasma membrane	histamine receptor activity; rhodopsin-like receptor activity		69.9	81.3	26.2	45.9	0.7	0.8	1.16309	1.75191	1.14286	0.15108	0.560706	0.133531	0.845317	1860	5076	1469	6594	13139	1104
3591	1554334_a_at	15q24.1	BC031044	DNAJA4	DnaJ (Hsp40) homolog, subfamily A, member 4		protein folding		chaperone activity	MGC	62.5	78.1	8.8	14.9	82.7	89.9	1.2496	1.69318	1.08706	0.222824	0.526609	0.0834783	0.832911	1909	3285	1667	8187	13139	1105
270	233550_s_at	20p12	AL109976	SLC4A11							41	40.4	26.1	90.5	13.5	23.2	0.985366	3.46743	1.71852	-0.0147423	1.24341	0.541463	1.77013	413	11537	330	1273	13140	1106
2274	213728_at	13q34	AI248598	LAMP1	lysosomal-associated membrane protein 1					EST	87.2	91.7	45	67.6	25.6	40	1.05161	1.50222	1.5625	0.050318	0.406945	0.446287	0.903551	1672	8780	2577	1795	13152	1107
1455	229835_s_at	20q13.32	AA004210	C20orf45	chromosome 20 open reading frame 45					EST	111.4	122.4	374.9	509.1	222.2	327.4	1.09874	1.35796	1.47345	0.094167	0.305985	0.387605	0.787757	2097	7071	3834	2247	13152	1108
154	210299_s_at	xq26	AF063002	FHL1	four and a half LIM domains 1		cell differentiation; cell growth; muscle development	cellular_component unknown	molecular_function unknown		3.4	6.1	4.9	4.7	37.5	93.9	1.79412	0.959184	2.504	0.584513	-0.0416727	0.917889	1.46073	618	544	12148	462	13154	1109
2087	223822_at	1q42.12	BC004888	FLJ10052	hypothetical protein FLJ10052					MGC	360.9	417.8	113.2	208.9	145.2	165.4	1.15766	1.84541	1.13912	0.146402	0.6127	0.130255	0.889356	1719	5213	1259	6683	13155	1110
1904	202386_s_at	16p13.13	NM_019081	LKAP	limkain b1						272.7	367.3	157.4	219.4	154.7	171	1.3469	1.3939	1.10537	0.297807	0.332106	0.100176	0.730089	2356	2092	3436	7640	13168	1111
2111	218658_s_at	3p21.31	NM_022899	ACTR8	ARP8 actin-related protein 8 homolog (yeast)			actin cytoskeleton	structural constituent of cytoskeleton		36.6	45.2	43.9	49.9	38.2	56.6	1.23497	1.13667	1.48168	0.211049	0.128107	0.393173	0.732329	2346	3543	7431	2202	13176	1112
5006	219691_at	7q21.3	NM_017654	FLJ20073	FLJ20073 protein						109.2	111.1	21.2	34.2	4	7.4	1.0174	1.61321	1.85	0.0172496	0.478224	0.615186	1.11066	1115	10202	1974	1004	13180	1113
2306	229106_at	17q23.2	AA401429	Dlc2	dynein light chain 2					EST	65.3	80.6	77.8	94.4	135.7	176.5	1.2343	1.21337	1.30066	0.210507	0.1934	0.262874	0.666781	2689	3558	5893	3729	13180	1114
2610	227502_at	7q34	AV649579	FLJ10842	LCHN protein					EST	449.2	565.1	115.6	127.6	22.4	34.8	1.25801	1.10381	1.55357	0.229534	0.0987644	0.440556	0.768855	2191	3157	8194	1838	13189	1115
1974	225136_at	8p11.22	BF968578	PLEKHA2	pleckstrin homology domain containing, family A (phosphoinositide binding specific) member 2					EST	184	237.7	96.4	108.9	169.8	233.5	1.29185	1.12967	1.37515	0.256074	0.121924	0.318561	0.696558	2537	2707	7577	2919	13203	1116
1406	221063_x_at	3p24.3	NM_022064	RNF123	ring finger protein 123						49	73.5	59.6	89.5	49.7	52.2	1.5	1.50168	1.0503	0.405465	0.406583	0.0490776	0.861126	1799	1168	2586	9456	13210	1117
3131	217730_at	2p24.3-p24.1	NM_022152	PP1201	PP1201 protein						595.6	680.6	798.7	1003.7	7.7	11.1	1.14271	1.25667	1.44156	0.133405	0.228463	0.365725	0.727593	2374	5643	5147	2423	13213	1118
3014	242264_at		AI973099		wr47f02.x1 NCI_CGAP_Pr28 Homo sapiens cDNA clone IMAGE:2490843 3' similar to contains Alu repetitive element;, mRNA sequence.					EST	52.5	64.3	25.3	36.8	92.7	106	1.22476	1.45455	1.14347	0.202746	0.374693	0.134071	0.711511	2458	3709	2931	6574	13214	1119
1214	208810_at	7q36.3	AF080569	DNAJB6	DnaJ (Hsp40) homolog, subfamily B, member 6						343	493.5	480.8	491.5	656.9	1080	1.43878	1.02225	1.64409	0.363792	0.0220106	0.497185	0.882987	1736	1451	10304	1492	13247	1120
2186	217622_at	22q12.1-q12.2	AA018187	C22orf3	chromosome 22 open reading frame 3					EST	49.2	55.4	32.9	50.4	40.3	49.7	1.12602	1.53191	1.23325	0.118686	0.426519	0.209653	0.754858	2259	6151	2395	4717	13263	1121
1645	238806_at		AA456945		Transcribed sequences					EST	47.3	50.1	35.3	52.9	41.1	61.2	1.0592	1.49858	1.48905	0.0575107	0.40452	0.398139	0.86017	1802	8493	2613	2158	13264	1122
1939	231989_s_at	16p13.11	AC003007	SMG1							66.6	70.2	23.7	44.3	54.6	72.7	1.05405	1.8692	1.3315	0.0526437	0.62551	0.286308	0.964461	1499	8683	1209	3379	13271	1123
2128	208660_at	12q13.2-q13.3	BC000105	CS	citrate synthase		tricarboxylic acid cycle	mitochondrion	citrate (Si)-synthase activity; transferase activity	MGC	984.5	1219.7	1181.4	1811.8	1633.1	1816.4	1.2389	1.5336	1.11224	0.214226	0.427621	0.106376	0.748223	2287	3473	2381	7420	13274	1124
1722	234710_s_at	15q22.33	AK021790	LOC56965	hypothetical protein from EUROIMAGE 1977056					oligo capping; fis (full insert sequence)	34.4	40.4	31.5	37.4	49.2	73.9	1.17442	1.1873	1.50203	0.160773	0.171683	0.406819	0.739276	2327	4803	6390	2084	13277	1125
2611	241702_at		AI521273		Transcribed sequence with weak similarity to protein ref:NP_055301.1 (H.sapiens) neuronal thread protein [Homo sapiens]					EST	59.2	77.9	61.5	79.3	93.6	108.3	1.31588	1.28943	1.15705	0.274504	0.254201	0.145875	0.67458	2646	2415	4647	6219	13281	1126
1711	230203_at		AI866583		CDNA FLJ46875 fis, clone UTERU3014446					EST	31.9	36.8	27.2	32.8	38.4	59	1.15361	1.20588	1.53646	0.142892	0.187212	0.42948	0.759583	2237	5332	6037	1915	13284	1127
2642	214870_x_at	16p13.12	AC002045	LOC339047							830.8	1028.8	371.5	563.7	874.1	974.7	1.23832	1.51736	1.11509	0.213759	0.416973	0.108935	0.739668	2324	3479	2477	7334	13290	1128
1894	236856_x_at		AI740460		wg15f09.x1 Soares_NSF_F8_9W_OT_PA_P_S1 Homo sapiens cDNA clone IMAGE:2365193 3', mRNA sequence.					EST	82.3	91.9	35.2	45.7	88.2	129.1	1.11665	1.2983	1.46372	0.11033	0.261052	0.38098	0.752362	2266	6460	4532	2305	13297	1129
2851	243531_at	11q13.2	AI677888	ORAOV1	oral cancer overexpressed 1					EST	11.5	19.2	17.5	25.8	52.1	54.3	1.66957	1.47429	1.04223	0.512563	0.388174	0.0413593	0.942096	1560	726	2789	9785	13300	1130
1808	221963_x_at		BE999967		7h15a06.x1 NCI_CGAP_Co16 Homo sapiens cDNA clone IMAGE:3316018 3' similar to contains Alu repetitive element;, mRNA sequence.					EST	107.7	126.7	91.1	110.2	212.5	301	1.17642	1.20966	1.41647	0.162473	0.190339	0.348168	0.70098	2507	4757	5963	2582	13302	1131
932	1555565_s_at	6p21.3	AF314222	TAPBP	TAP binding protein (tapasin)		antigen processing, endogenous antigen via MHC class I; immune response; peptide antigen stabilization; protein complex assembly; retrograde transport, Golgi to ER	Golgi membrane; MHC class I peptide loading complex; endoplasmic reticulum membrane; integral to membrane; microsome	MHC class I protein binding; TAP1 binding; TAP2 binding; chaperone activity; peptide antigen binding; peptide antigen transporter activity		48.1	63.9	36.4	73.7	34.3	35.5	1.32848	2.02473	1.03499	0.284037	0.705434	0.0343873	1.02386	1340	2273	964	10072	13309	1132
1530	239635_at	11q13.1	BF510708	MGC15912	RNA binding motif protein 4					EST	35.5	42.4	26.2	29.6	32.6	54.6	1.19437	1.12977	1.67485	0.177616	0.122015	0.515722	0.815352	1987	4354	7574	1394	13322	1133
2175	227815_at	12q24.31	W60691	VPS33A	vacuolar protein sorting 33A (yeast)					EST	81	91.5	64.9	96.8	86.9	107.7	1.12963	1.49153	1.23936	0.12189	0.399799	0.214592	0.736281	2335	6051	2663	4615	13329	1134
2570	240046_at		BE217890		hv31c03.x1 NCI_CGAP_Lu24 Homo sapiens cDNA clone IMAGE:3175012 3', mRNA sequence.					EST	36.5	45.1	44.7	57.3	54	65.5	1.23562	1.28188	1.21296	0.21157	0.248327	0.193066	0.652963	2776	3530	4765	5056	13351	1135
6355	215813_s_at	9q32-q33.3	S36219	PTGS1	prostaglandin-endoperoxide synthase 1 (prostaglandin G/H synthase and cyclooxygenase)		lipid metabolism; physiological process; prostaglandin biosynthesis	membrane	oxidoreductase activity; oxidoreductase activity, acting on single donors with incorporation of molecular oxygen, incorporation of two atoms of oxygen; peroxidase activity; prostaglandin-endoperoxide synthase activity		199.9	197.4	15.9	35.1	7	12.4	0.987494	2.20755	1.77143	-0.0125851	0.791882	0.571786	1.35108	741	11442	777	1145	13364	1136
881	205601_s_at	17q21.3	NM_002147	HOXB5	homeo box B5		morphogenesis; regulation of transcription, DNA-dependent	nucleus	transcription factor activity		36.9	55.6	15.4	15.1	9.6	20.4	1.50678	0.980519	2.125	0.409972	-0.0196728	0.753772	1.14407	1045	1137	11544	683	13364	1137
191	219410_at	3q12.3	NM_018004	FLJ10134	hypothetical protein FLJ10134			integral to membrane			1733.2	1668.5	672.6	3424.7	9.1	19.4	0.96267	5.09173	2.13187	-0.0380444	1.62762	0.756999	2.34657	211	12491	199	675	13365	1138
640	221992_at	16p12.3	AI925734	KIAA0220	Similar to nuclear pore complex interacting protein (LOC388293), mRNA					EST	25.2	25.8	129.8	204.8	68.7	116.7	1.02381	1.57781	1.69869	0.0235305	0.456039	0.529857	1.00943	1381	9899	2137	1334	13370	1139
3548	226932_at	12p11.2	AW467136	SSPN	sarcospan (Kras oncogene-associated gene)					EST	440.3	503.6	9.6	11.3	36.1	63.1	1.14377	1.17708	1.74792	0.134326	0.16304	0.558428	0.855794	1824	5607	6566	1200	13373	1140
1600	223150_s_at	3p21.3	AF290614	PTPN23	protein tyrosine phosphatase, non-receptor type 23		protein amino acid dephosphorylation; signal transduction		hydrolase activity; protein-tyrosine-phosphatase activity		84.2	132.8	98.6	100	54.8	83.9	1.5772	1.0142	1.53102	0.455649	0.0140989	0.425935	0.895684	1701	904	10536	1937	13377	1141
1790	229155_at		BF508891		UI-H-BI4-aos-a-11-0-UI.s1 NCI_CGAP_Sub8 Homo sapiens cDNA clone IMAGE:3085748 3', mRNA sequence.					EST	54.9	62.6	4.2	5	24.9	42.4	1.14026	1.19048	1.70281	0.131252	0.174353	0.532281	0.837886	1886	5726	6340	1319	13385	1142
2079	224992_s_at	16q23	AI363061	CMIP	c-Maf-inducing protein					EST	57.4	85.9	68.4	74.1	26.6	35.1	1.49652	1.08333	1.31955	0.40314	0.0800427	0.27729	0.760472	2227	1188	8683	3523	13394	1143
207	238681_at	17q23.2	R46180	FLJ37451	hypothetical protein FLJ37451					EST	78.1	79.1	276	710.5	83.1	119.5	1.0128	2.57428	1.43803	0.0127228	0.945568	0.363272	1.32156	781	10391	549	2455	13395	1144
2126	226288_s_at	17p13.2	AI951319	NLGN2	neuroligin 2					EST	33.7	39.1	60.8	77.4	71.1	94.9	1.16024	1.27303	1.33474	0.148625	0.241397	0.288736	0.678758	2626	5155	4904	3342	13401	1145
3621	1568838_at		AI015847		Clone IMAGE:5261280, mRNA					EST	218.6	248.3	3.7	5.4	199.5	246.7	1.13586	1.45946	1.23659	0.127394	0.378066	0.212359	0.717819	2417	5851	2891	4663	13405	1146
1015	203964_at	2p24.3-q21.3	NM_004688	NMI	N-myc (and STAT) interactor		JAK-STAT cascade; inflammatory response; transcription from Pol II promoter	cytoplasm	transcription cofactor activity		1249.7	1274.7	1196.4	2215.6	198.1	297.5	1.02	1.85189	1.50177	0.0198073	0.616206	0.406642	1.04266	1284	10079	1243	2086	13408	1147
1771	212911_at	1p36.1	AB023179	KIAA0962	KIAA0962 protein						39.5	61.7	44.6	55.5	36	40.4	1.56203	1.24439	1.12222	0.445983	0.218649	0.115311	0.779943	2135	942	5338	7128	13408	1148
370	213703_at	2q11.2	W95043	LOC150759	Clone IMAGE:4822632, mRNA					EST	256.2	285.2	106.2	416.7	121.5	139	1.11319	3.92373	1.14403	0.107232	1.36704	0.13456	1.60883	505	6581	275	6554	13410	1149
347	203604_at	18q23	N38750	ZNF516	Human mRNA, trinucleotide repeat sequence.					EST	4.3	5.8	6.4	6.5	31.3	61.7	1.34884	1.01562	1.97125	0.299243	0.0155042	0.678666	0.993413	1422	2073	10499	845	13417	1150
2594	215204_at		AU147295		AU147295 MAMMA1 Homo sapiens cDNA clone MAMMA1000264 3', mRNA sequence.					EST	94.4	117.7	128.4	158.6	116.2	144.1	1.24682	1.2352	1.2401	0.220598	0.211235	0.215195	0.647028	2832	3336	5491	4603	13430	1151
1175	226613_at	22q12.1-qter	AI742029	TBC1D10	Transcribed sequence with strong similarity to protein sp:P00722 (E. coli) BGAL_ECOLI Beta-galactosidase					EST	93.6	141.1	47.4	47.4	32.5	54.9	1.50748	1	1.68923	0.410438	0	0.524273	0.934712	1583	1134	10949	1359	13442	1152
2331	243594_x_at	16q24	AA553722	SPIRE2	Spir-2 protein					EST	94	109.5	73.6	108.7	94.1	111.4	1.16489	1.4769	1.18385	0.15263	0.389947	0.168769	0.711346	2460	5041	2766	5637	13444	1153
724	228595_at	17q11-q21	AA894611	HSD17B1	oj57g03.s1 NCI_CGAP_Kid3 Homo sapiens cDNA clone IMAGE:1502452 3' similar to gb:X13440 ESTRADIOL 17 BETA-DEHYDROGENASE 1 (HUMAN);, mRNA sequence.					EST	117.1	118.3	83.6	190.7	82.8	122.1	1.01025	2.2811	1.47464	0.0101955	0.824658	0.388412	1.22327	904	10491	716	2239	13446	1154
2350	226435_at	14q24.2	AU145309	PAPLN	papilin, proteoglycan-like sulfated glycoprotein					EST	18.4	24.8	40.8	51.2	15.2	17.6	1.34783	1.2549	1.15789	0.298493	0.227057	0.146603	0.672154	2659	2083	5172	6194	13449	1155
1841	235467_s_at	1p21	BF969982	KCNC4	potassium voltage-gated channel, Shaw-related subfamily, member 4		cation transport; potassium ion transport; synaptic transmission	integral to membrane; membrane fraction; voltage-gated potassium channel complex	protein binding; voltage-gated potassium channel activity	EST	48.5	61.7	5	10.1	8.2	8.6	1.27216	2.02	1.04878	0.24072	0.703098	0.047628	0.991446	1428	2956	975	9522	13453	1156
2141	232784_at		R42604		yg02f12.s1 Soares infant brain 1NIB Homo sapiens cDNA clone IMAGE:30957 3' similar to gb|K01563|HUMCRHY3 Human Ro RNA (rRNA);, mRNA sequence.					EST	39.2	47.5	26.7	45.8	52	57	1.21173	1.71536	1.09615	0.192053	0.539621	0.0918075	0.823481	1944	3970	1582	7902	13454	1157
2433	219201_s_at	18p11.3	NM_020648	TWSG1	twisted gastrulation homolog 1 (Drosophila)		embryonic development		protein binding		68	93.8	73.5	86.3	84	102.1	1.37941	1.17415	1.21548	0.321657	0.160544	0.195136	0.677337	2633	1817	6627	5012	13456	1158
1663	1554462_a_at	7q31	AF115512	DNAJB9	DnaJ (Hsp40) homolog, subfamily B, member 9						81.5	121.1	165.4	247.4	148.8	155.8	1.48589	1.49577	1.04704	0.396014	0.40264	0.04597	0.844623	1864	1238	2631	9598	13467	1159
491	1555860_x_at		CA430188		UI-H-FL1-bfw-c-18-0-UI.s1 NCI_CGAP_FL1 Homo sapiens cDNA clone UI-H-FL1-bfw-c-18-0-UI 3', mRNA sequence.					EST	48.2	76.8	38.9	37.4	38.9	92.2	1.59336	0.96144	2.37018	0.465846	-0.0393235	0.862966	1.28949	819	868	12092	514	13474	1160
463	204718_at	7q33-q35	NM_004445	EPHB6	EphB6		protein amino acid phosphorylation; transmembrane receptor protein tyrosine kinase signaling pathway	integral to membrane	ATP binding; ephrin receptor activity; protein-tyrosine kinase activity		124.1	210.3	24.1	43.7	12	12	1.6946	1.81328	1	0.527447	0.595136	0	1.12258	1083	685	1326	11464	13475	1161
1876	225780_at	1p36.1	AL565415	RSC1A1	MRNA; cDNA DKFZp667N1113 (from clone DKFZp667N1113)					EST	396.5	467.2	328	512.8	248.6	284.3	1.17831	1.56341	1.1436	0.164081	0.446872	0.134185	0.745139	2301	4712	2197	6571	13480	1162
1565	213307_at	11q13.2	AF131790	SHANK2	SH3 and multiple ankyrin repeat domains 2					FLI_CDNA	117.6	135.4	160.2	251.3	89.2	104.4	1.15136	1.56866	1.1704	0.140944	0.450224	0.157349	0.748517	2284	5395	2186	5900	13481	1163
2138	214895_s_at	15q22	AU135154	ADAM10	a disintegrin and metalloproteinase domain 10					EST	36.2	41.8	49.5	68	16.4	20.4	1.1547	1.37374	1.2439	0.143837	0.317535	0.218254	0.679626	2623	5296	3655	4533	13484	1164
2688	225215_s_at	6q25-q26	BF665339	MTRF1L	602118686F1 NIH_MGC_56 Homo sapiens cDNA clone IMAGE:4275981 5', mRNA sequence.					EST	76.9	103	153.9	188.9	138.3	163.5	1.3394	1.22742	1.18221	0.292223	0.204915	0.167388	0.664526	2697	2182	5624	5678	13484	1165
680	213462_at	2q11.2	AW000928	NPAS2	neuronal PAS domain protein 2					EST	80.6	80.3	79.6	162.3	27.3	45.3	0.996278	2.03894	1.65934	-0.00372903	0.712432	0.50642	1.21512	920	11086	953	1446	13485	1166
2856	228567_at		BG109230		CDNA FLJ25573 fis, clone JTH06531					EST	266.7	336.8	224.7	289.4	556.9	657	1.26284	1.28794	1.17975	0.233365	0.253044	0.165298	0.651707	2798	3092	4674	5722	13488	1167
2095	203248_at	18q12	NM_006965	ZNF24	zinc finger protein 24 (KOX 17)		negative regulation of transcription; regulation of transcription, DNA-dependent	nucleus	transcription factor activity; transcriptional repressor activity; zinc ion binding		34.9	42.8	52	84	87.1	95.7	1.22636	1.61538	1.09874	0.204051	0.479573	0.0941614	0.777786	2148	3685	1965	7839	13489	1168
537	221840_at	10q26	AA775177	PTPRE	protein tyrosine phosphatase, receptor type, E					EST	16.7	33.6	24.8	92.3	91.6	88.7	2.01198	3.72177	0.968341	0.699117	1.3142	-0.0321714	1.98115	331	401	295	12802	13498	1169
2588	228326_at	6q27	AI016894	MGC43690	hypothetical protein MGC43690					EST	41.7	69.3	113.9	128.7	144.5	174.3	1.66187	1.12994	1.20623	0.507944	0.122163	0.187498	0.817605	1976	742	7567	5193	13502	1170
1315	209207_s_at	1q21.2-q21.3	BC001364	SEC22L1	SEC22 vesicle trafficking protein-like 1 (S. cerevisiae)		ER to Golgi transport; intracellular protein transport	Golgi apparatus; endoplasmic reticulum membrane; integral to membrane	protein transporter activity	MGC	180.8	210	69.3	197.9	226.3	247.7	1.1615	2.8557	1.09456	0.149716	1.04932	0.0903568	1.28939	820	5118	441	7954	13513	1171
1496	217518_at	10q24	BF056029	FER1L3	fer-1-like 3, myoferlin (C. elegans)					EST	115.2	127.3	72.2	90.9	122.2	199	1.10503	1.259	1.62848	0.0998768	0.23032	0.487646	0.817842	1975	6853	5117	1545	13515	1172
1761	235396_at	22q11.21	R24779	DKFZp761P1121	DiGeorge syndrome critical region gene 8					EST	102	109.7	53.7	99.4	77.2	96.9	1.07549	1.85102	1.25518	0.0727766	0.615739	0.22728	0.915796	1639	7924	1246	4363	13533	1173
2604	219566_at	19q13.11	NM_024310	PLEKHF1	pleckstrin homology domain containing, family F (with FYVE domain) member 1				zinc ion binding		249.1	246.4	100.3	179.6	9.3	18.7	0.989161	1.79063	2.01075	-0.0108982	0.582566	0.698509	1.27018	848	11374	1377	787	13538	1174
1917	212096_s_at	8p22	AL096842	MTUS1	mitochondrial tumor suppressor gene 1				receptor activity		585.8	647.7	927.3	1236.8	617.4	871.5	1.10567	1.33376	1.41156	0.100449	0.288006	0.344699	0.733153	2344	6824	4100	2619	13543	1175
4182	203439_s_at	5q35.2	BC000658	STC2	stanniocalcin 2		cell surface receptor linked signal transduction; cell-cell signaling; response to nutrients	extracellular	hormone activity	MGC	59	84.1	127.8	161.9	723.1	814	1.42542	1.26682	1.12571	0.354469	0.236512	0.118413	0.709394	2469	1526	5002	7024	13552	1176
2681	241925_x_at		BF207870		Transcribed sequences					EST	106.6	134.7	14.1	28.8	78.3	82.1	1.2636	2.04255	1.04853	0.233967	0.714201	0.0473904	0.995558	1417	3080	947	9535	13562	1177
4902	224947_at	11q23	AL559247	RNF26	ring finger protein 26					EST	263.8	335.7	0.6	2.1	331.9	341.5	1.27255	3.5	1.02892	0.241027	1.25276	0.028514	1.5223	564	2953	328	10283	13564	1178
2905	227805_at	2q31.1	AA779679	MAP1D	methionine aminopeptidase 1D					EST	73.3	94	122.1	132.5	44.3	66.2	1.2824	1.08518	1.49436	0.248734	0.0817423	0.401696	0.732172	2347	2805	8630	2129	13564	1179
1375	201182_s_at	12p13	AI761771	CHD4	chromodomain helicase DNA binding protein 4					EST	61.9	101.5	85.9	86.4	90.7	137.5	1.63974	1.00582	1.51599	0.494539	0.00580385	0.416067	0.916409	1635	780	10786	2012	13578	1180
2278	212914_at	22q13.1	AV648364	CBX7	chromobox homolog 7					EST	81.6	105.5	41.9	48.1	58.8	76.6	1.29289	1.14797	1.30272	0.256882	0.137996	0.264455	0.659333	2737	2688	7178	3714	13580	1181
4099	221606_s_at	xq13.3	BC005342	NSBP1	nucleosomal binding protein 1		regulation of transcription, DNA-dependent	chromatin; nucleus	chromatin binding; transcriptional activator activity		277.9	308.9	18.2	22.9	36	56	1.11155	1.25824	1.55556	0.105756	0.229715	0.441833	0.777304	2152	6640	5124	1826	13590	1182
2627	213296_at	1pter-q24	BF339133	RER1	RER1 homolog (S. cerevisiae)					EST	80.5	93.4	37.7	44.5	28.4	43.5	1.16025	1.18037	1.53169	0.148634	0.165829	0.426372	0.740835	2318	5154	6511	1933	13598	1183
1509	219618_at	12q12	NM_016123	IRAK4	interleukin-1 receptor-associated kinase 4		protein amino acid phosphorylation		ATP binding; protein-tyrosine kinase activity; receptor activity; transferase activity		45.3	48.4	107.2	148.7	43.6	66.7	1.06843	1.38713	1.52982	0.0661928	0.327235	0.425148	0.818575	1972	8154	3509	1944	13607	1184
2477	226120_at	14q31.3	AW293939	TTC8	UI-H-BW0-aik-b-11-0-UI.s1 NCI_CGAP_Sub6 Homo sapiens cDNA clone IMAGE:2729444 3', mRNA sequence.					EST	131.4	154	181.8	249.9	330.4	399.8	1.17199	1.37459	1.21005	0.158706	0.318154	0.19066	0.667521	2682	4855	3645	5109	13609	1185
1197	212202_s_at	15q14	BG493972	DKFZP564G2022	DKFZP564G2022 protein					EST	538.4	612.3	458.3	839.3	234.1	268.1	1.13726	1.83133	1.14524	0.128621	0.605044	0.135612	0.869276	1783	5809	1286	6517	13612	1186
2289	227431_at		BF435958		Clone IMAGE:5502424, mRNA, partial cds					EST	181.5	209.8	375.8	490.6	116.8	150	1.15592	1.30548	1.28425	0.144899	0.266572	0.250172	0.661643	2717	5262	4437	3941	13640	1187
2873	225270_at	15q22.3-q23	AL355708	NEO1	neogenin homolog 1 (chicken)					FLI_CDNA	13	17	50.4	59.9	87.1	107.2	1.30769	1.18849	1.23077	0.268264	0.172685	0.207639	0.648589	2822	2516	6373	4755	13644	1188
2103	204818_at	16q24.1-q24.2	NM_002153	HSD17B2	hydroxysteroid (17-beta) dehydrogenase 2		estrogen biosynthesis; metabolism	endoplasmic reticulum membrane; integral to membrane	estradiol 17-beta-dehydrogenase activity; oxidoreductase activity		72.9	113.9	67.3	63.4	0.2	2.2	1.56241	0.942051	11	0.446232	-0.0596964	2.3979	2.78443	126	940	12667	37	13644	1189
232	206589_at	1p22	NM_005263	GFI1	growth factor independent 1		G1/S-specific transcription in mitotic cell cycle; viral life cycle	nucleus	DNA binding; RNA polymerase II transcription factor activity; zinc ion binding		66.7	111.9	11.6	54.1	10	9.7	1.67766	4.66379	0.97	0.517401	1.53983	-0.0304592	2.02677	314	708	217	12734	13659	1190
949	209048_s_at	20q13.13	AB032951	PRKCBP1	protein kinase C binding protein 1		regulation of transcription, DNA-dependent		DNA binding		344.4	346.2	207.7	373.4	526.6	847.1	1.00523	1.79779	1.60862	0.00521287	0.586556	0.475378	1.06715	1218	10703	1354	1610	13667	1191
2317	226870_at	10q22.3	AI924025	COMTD1	hypothetical protein FLJ23841					EST	85.9	107.2	109.3	153	106.8	120.4	1.24796	1.39982	1.12734	0.221512	0.336342	0.119862	0.677716	2629	3312	3388	6979	13679	1192
1795	211580_s_at	1p34.1	AF028785	PIK3R3	phosphoinositide-3-kinase, regulatory subunit, polypeptide 3 (p55, gamma)		insulin receptor signaling pathway; intracellular signaling cascade	phosphoinositide 3-kinase complex	phosphatidylinositol 3-kinase activity		145.5	198.8	32.3	37	47.4	59	1.36632	1.14551	1.24473	0.312123	0.135851	0.218915	0.666889	2687	1923	7239	4517	13679	1193
538	238887_at		AI670824		Clone IMAGE:3901628, mRNA					EST	31.6	53.8	19.1	18.3	26.1	51.7	1.70253	0.958115	1.98084	0.532116	-0.0427873	0.683522	1.17285	987	671	12177	831	13679	1194
2059	218505_at	16q22.3	NM_024673	FLJ12270							380.9	545	408.6	571.8	490.8	524.4	1.43082	1.39941	1.06846	0.358249	0.336053	0.066218	0.76052	2226	1490	3389	8802	13681	1195
2502	231886_at		AL137655		Homo sapiens mRNA; cDNA DKFZp434B2016 (from clone DKFZp434B2016).						113.3	127	97.4	120.6	51.7	79.5	1.12092	1.23819	1.53772	0.114148	0.213653	0.430299	0.7581	2243	6335	5440	1908	13683	1196
2456	218168_s_at	1q42.13	NM_020247	CABC1	chaperone, ABC1 activity of bc1 complex like (S. pombe)			mitochondrion	chaperone activity		155.6	215.5	188.7	210.9	151.5	193.4	1.38496	1.11765	1.27657	0.325672	0.111226	0.244175	0.681073	2614	1782	7870	4032	13684	1197
3099	232024_at	7q36.1	AI431931	HIMAP2	immunity associated protein 2					EST	92.8	88.7	3.5	27.5	0.5	1	0.955819	7.85714	2	-0.0451868	2.06142	0.693147	2.70938	141	12786	111	795	13692	1198
2683	227106_at		AW139191		matrix metalloproteinase 19					EST	35.9	44.1	30.5	38	67.3	82.9	1.22841	1.2459	1.2318	0.205722	0.219859	0.208475	0.634057	2919	3646	5312	4735	13693	1199
1804	242748_at	22q13	AA112403	SREBF2	sterol regulatory element binding transcription factor 2					EST	50.8	76.1	37.9	47.1	38.6	43.3	1.49803	1.24274	1.12176	0.404152	0.217322	0.1149	0.736374	2334	1181	5372	7142	13695	1200
614	224989_at		AI824013		CDNA FLJ26764 fis, clone PRS02668					EST	79.2	79.2	53.1	88.8	162.8	294.7	1	1.67232	1.8102	0	0.51421	0.593435	1.10765	1127	10904	1747	1067	13718	1201
1968	230818_at		AI360054		Transcribed sequence with moderate similarity to protein sp:P39188 (H.sapiens) ALU1_HUMAN Alu subfamily J sequence contamination warning entry					EST	31.4	38.5	20.1	23.2	58.1	79.6	1.22611	1.15423	1.37005	0.20385	0.143432	0.314848	0.662131	2714	3688	7054	2977	13719	1202
2185	202739_s_at	16q12-q13	NM_000293	PHKB	phosphorylase kinase, beta				kinase activity		306.8	441.9	292.6	304	89.6	129.5	1.44035	1.03896	1.44531	0.364888	0.0382212	0.368326	0.771434	2181	1447	9871	2403	13721	1203
1890	230443_at	22q13.2-q13.31	AI288202	NHP2L1	NHP2 non-histone chromosome protein 2-like 1 (S. cerevisiae)					EST	16.2	18.2	31.8	42.8	57.2	75.5	1.12346	1.34591	1.31993	0.11641	0.297072	0.277579	0.691061	2562	6247	3967	3514	13728	1204
625	230820_at	17q22-q23	BF111169	SMURF2	E3 ubiquitin ligase SMURF2					EST	20.5	40.8	60.5	57	47.6	102.7	1.99024	0.942149	2.15756	0.688257	-0.0595921	0.768979	1.39764	680	417	12664	651	13732	1205
900	204266_s_at	11q13.1	NM_001277	CHKA	choline kinase						126.4	140.6	203.6	385.9	144.1	168.3	1.11234	1.89538	1.16794	0.106467	0.639421	0.155241	0.901129	1681	6609	1162	5963	13734	1206
2174	220413_at	14q11.2	NM_014579	SLC39A2	solute carrier family 39 (zinc transporter), member 2		metal ion transport; zinc ion transport	integral to plasma membrane	metal ion transporter activity; zinc ion transporter activity		208.4	255	2.3	2.4	5.1	17	1.22361	1.04348	3.33333	0.201804	0.0425596	1.20397	1.44834	626	3724	9765	248	13737	1207
811	226068_at	9q22	BF593625	SYK	spleen tyrosine kinase					EST	7.5	17.3	180	304.4	84.4	83.9	2.30667	1.69111	0.994076	0.835803	0.525386	-0.00594179	1.35525	735	306	1678	11754	13738	1208
525	226610_at	17p11.2	AA722878	p30	nuclear protein p30					EST	20.4	22.1	192.9	335.7	32.7	40.6	1.08333	1.74028	1.24159	0.0800427	0.554046	0.216393	0.850482	1845	7654	1509	4577	13740	1209
3250	220486_x_at	xq22.3	NM_017698	FLJ22679							319.2	446.5	124.1	227.7	751.6	764.2	1.39881	1.83481	1.01676	0.335622	0.606941	0.0166253	0.959188	1512	1686	1277	10780	13743	1210
2515	202109_at	11p15	NM_012402	ARFIP2	ADP-ribosylation factor interacting protein 2 (arfaptin 2)		cell motility; small GTPase mediated signal transduction		GTP binding; protein binding		70.4	96.7	73.3	84.9	108.1	132	1.37358	1.15825	1.22109	0.31742	0.146913	0.199745	0.664079	2701	1870	6966	4907	13743	1211
903	238573_at		H19488		yn59b03.s1 Soares adult brain N2b5HB55Y Homo sapiens cDNA clone IMAGE:172685 3', mRNA sequence.					EST	72.7	88.1	165.8	283.6	59.3	64.5	1.21183	1.71049	1.08769	0.192131	0.536783	0.0840559	0.81297	1997	3969	1605	8170	13744	1212
1783	219239_s_at	3p12.1	NM_018293	FLJ10997	hypothetical protein FLJ10997			nucleus	nucleic acid binding; zinc ion binding		16.6	33.3	23.6	34.8	53.3	54.5	2.00602	1.47458	1.02251	0.696155	0.388371	0.0222644	1.10679	1129	404	2788	10552	13744	1213
2334	236155_at	9q21	AW974609	ZCCHC6	zinc finger, CCHC domain containing 6					EST	97.5	112	98.9	119.7	76.7	112.2	1.14872	1.21031	1.46284	0.138646	0.190879	0.380381	0.709907	2468	5484	5952	2310	13746	1214
1982	224865_at	11p15.2	N63551	MLSTD2	male sterility domain containing 2					EST	47.8	52	28.6	40.9	84.2	113.9	1.08787	1.43007	1.35273	0.0842181	0.357723	0.302126	0.744067	2308	7486	3115	3147	13748	1215
1969	214100_x_at	7q11.23	AI284845	WBSCR20C	Williams Beuren syndrome chromosome region 20C					EST	281.8	399.4	205.5	288.8	270.9	289.2	1.41732	1.40535	1.06755	0.348766	0.340288	0.0653687	0.754423	2262	1580	3341	8831	13752	1216
1619	218292_s_at	7q35-q36	NM_016203	PRKAG2	protein kinase, AMP-activated, gamma 2 non-catalytic subunit	AMP-activated protein kinase regulatory subunit	cholesterol biosynthesis; fatty acid biosynthesis	cellular_component unknown	molecular_function unknown		44.7	73.9	59.3	69.1	27.2	31.5	1.65324	1.16526	1.15809	0.502739	0.152945	0.146771	0.802455	2033	755	6806	6192	13753	1217
2013	209051_s_at	9q34.3	AF295773	RALGDS	ral guanine nucleotide dissociation stimulator		neuropeptide signaling pathway; small GTPase mediated signal transduction	cellular_component unknown	guanyl-nucleotide exchange factor activity		31.1	37	22.5	42.6	54.4	59.2	1.18971	1.89333	1.08824	0.17371	0.638339	0.0845574	0.896606	1698	4443	1166	8149	13758	1218
1744	244631_at		AI765607		Transcribed sequences					EST	9.3	13.8	21.8	22.4	34.9	50.6	1.48387	1.02752	1.44986	0.394654	0.027151	0.371465	0.79327	2071	1247	10141	2372	13760	1219
1476	222647_at	11p11.2	BC001427	SLC35C1	solute carrier family 35, member C1		transport	Golgi apparatus; integral to membrane	sugar porter activity	MGC	176.4	181.6	116	208.4	121.1	168.7	1.02948	1.79655	1.39306	0.0290523	0.585869	0.331505	0.946427	1544	9643	1362	2771	13776	1220
1437	234991_at		AA702187		CDNA FLJ37830 fis, clone BRSSN2009395					EST	31.1	44	32.2	32.8	42.1	66	1.41479	1.01863	1.5677	0.346982	0.0184621	0.449607	0.815051	1989	1592	10413	1774	13779	1221
1850	204206_at	17p13.3	NM_020310	MNT	MAX binding protein		cell proliferation; development; negative regulation of cell proliferation; regulation of cell cycle; regulation of transcription, DNA-dependent; transcription from Pol II promoter	nucleus	transcription coactivator activity; transcription corepressor activity; transcription factor activity		207.1	241.4	208.4	350.6	287.2	323.1	1.16562	1.68234	1.125	0.153254	0.520187	0.117783	0.791223	2079	5021	1714	7045	13780	1222
1774	213137_s_at	18p11.3-p11.2	AI828880	PTPN2	protein tyrosine phosphatase, non-receptor type 2					EST	136.8	193.8	227	309.8	112.8	121.7	1.41667	1.36476	1.0789	0.348307	0.310977	0.0759427	0.735226	2337	1582	3746	8458	13786	1223
2664	236958_at	2q12.2	AW249714	MGC5509	hypothetical protein MGC5509					EST	66.3	82	72.2	85.5	62.3	80.5	1.2368	1.18421	1.29213	0.212529	0.169076	0.256296	0.637901	2895	3511	6444	3832	13787	1224
2327	213178_s_at	16p13.3	AB028989	MAPK8IP3	mitogen-activated protein kinase 8 interacting protein 3		regulation of JNK cascade; vesicle-mediated transport	cytoplasm	MAP-kinase scaffold activity; kinesin binding; protein kinase binding		59.5	79.9	26	40.6	61.3	64.4	1.34286	1.56154	1.05057	0.2948	0.445672	0.0493338	0.789805	2086	2133	2210	9445	13788	1225
1818	210425_x_at	15q11.2	AF164622	GOLGIN-67	MRNA; cDNA DKFZp686O038 (from clone DKFZp686O038)						83.8	129.8	105.8	136.4	85	92.5	1.54893	1.28922	1.08824	0.437562	0.254041	0.0845574	0.77616	2159	988	4650	8151	13789	1226
2320	209050_s_at	9q34.3	AI421559	RALGDS	ral guanine nucleotide dissociation stimulator					EST	104.3	161.5	110.5	137.7	190.5	211.5	1.54842	1.24615	1.11024	0.437234	0.220062	0.104573	0.761868	2218	990	5306	7495	13791	1227
1767	223236_at	17q11.2	AL136806	DKFZP434K1421	hypothetical protein DKFZp434K1421						225.4	311.2	492.8	669.4	167	181.7	1.38066	1.35836	1.08802	0.322559	0.306278	0.0843632	0.713201	2445	1808	3829	8161	13798	1228
82	230158_at	12q14.1	AA758751	FLJ32949	hypothetical protein FLJ32949					EST	2.3	6.5	3.8	3.5	31.7	101.9	2.82609	0.921053	3.21451	1.03889	-0.0822381	1.16768	2.12433	274	203	13331	267	13801	1229
5123	224588_at	xq13.2	AA167449	XIST	MRNA; cDNA DKFZp686K10163 (from clone DKFZp686K10163)					EST	1424.9	1611.2	0.8	0.9	0.6	3.6	1.13075	1.125	6	0.122878	0.117783	1.79176	2.03242	310	6013	7696	93	13802	1230
5285	236489_at		AI282097		Transcribed sequences					EST	278.5	322.5	281.7	307.2	0.5	2.7	1.15799	1.09052	5.4	0.146685	0.0866563	1.6864	1.91974	353	5206	8478	118	13802	1231
1146	203616_at	8p11.2	NM_002690	POLB	polymerase (DNA directed), beta						218.3	263.2	1603.8	2395.6	329.6	370.5	1.20568	1.4937	1.12409	0.187044	0.401258	0.116974	0.705275	2487	4089	2649	7065	13803	1232
2741	244383_at		AI283051		Clone IMAGE:5175565, mRNA					EST	80.3	96.1	40.9	44.8	15.1	26.8	1.19676	1.09535	1.77483	0.17962	0.0910781	0.573707	0.844405	1865	4287	8379	1140	13806	1233
305	208523_x_at	6p21.33	NM_003525	HIST1H2BK	synonyms: H2B/k, H2BFK; Homo sapiens histone 1, H2bi (HIST1H2BI), mRNA.						21.8	53.4	18.8	17.7	24.7	48.5	2.44954	0.941489	1.96356	0.895901	-0.0602922	0.674761	1.51037	572	270	12684	860	13814	1234
1788	1554077_a_at	1p34.1	BC007521	FLJ22353							87.1	90.6	60.7	97.1	55.8	79.2	1.04018	1.59967	1.41935	0.0393973	0.469798	0.350202	0.859397	1806	9226	2032	2562	13820	1235
1764	224318_s_at	2p12-p11.2	AF311326	FLJ10081	hypothetical protein FLJ10081						530.1	755.7	627	928.5	619.6	649.2	1.42558	1.48086	1.04777	0.354579	0.392624	0.0466667	0.793869	2069	1525	2735	9566	13826	1236
1029	230526_at	17q25.3	BF515959	KIAA1582	KIAA1582 protein					EST	42.8	46.7	26.6	56	14.5	17.2	1.09112	2.10526	1.18621	0.0872061	0.74444	0.170761	1.00241	1401	7357	888	5582	13827	1237
804	1563077_at		BC014346		Clone IMAGE:4042988, mRNA, partial cds						39.8	59.5	27.5	48.6	15.5	15.6	1.49497	1.76727	1.00645	0.402109	0.569438	0.00643089	0.977978	1466	1197	1435	11203	13835	1238
1844	230408_at	4p16.3	BG231712	RNF3	ring finger protein 3					EST	51.3	55	34.6	46.6	41.5	64.4	1.07212	1.34682	1.55181	0.0696424	0.297747	0.43942	0.806809	2017	8026	3958	1852	13836	1239
1730	230265_at	14q24.3-q31	BE671138	SEL1L	sel-1 suppressor of lin-12-like (C. elegans)					EST	81.6	138.4	78.1	94.4	113.9	127.6	1.69608	1.20871	1.12028	0.528319	0.189551	0.11358	0.831449	1910	682	5983	7173	13838	1240
2832	36129_at	17p13.3	AB007857	RUTBC1	RUN and TBC1 domain containing 1						434.4	620	422.3	593.5	1010.8	1074.5	1.42726	1.4054	1.06302	0.355754	0.340321	0.0611133	0.757188	2249	1510	3340	8998	13848	1241
1377	213639_s_at	16p13.3	AI871396	ZNF500	zinc finger protein 500					EST	89.4	101.6	50.4	107.2	74.5	83.5	1.13647	2.12698	1.12081	0.127923	0.754705	0.114048	0.996675	1415	5840	856	7158	13854	1242
2173	207121_s_at	15q21	NM_002748	MAPK6	mitogen-activated protein kinase 6		cell cycle; protein amino acid phosphorylation; signal transduction		ATP binding; MAP kinase activity; protein serine/threonine kinase activity; transferase activity		1257.1	1494	1246.9	1926.7	1603.5	1802.2	1.18845	1.54519	1.12392	0.17265	0.435148	0.116819	0.724617	2389	4473	2308	7074	13855	1243
1732	221484_at	20q13.1-q13.2	BF691447	B4GALT5	UDP-Gal:betaGlcNAc beta 1,4- galactosyltransferase, polypeptide 5					EST	367.3	383.8	373.4	578.1	126.6	180.3	1.04492	1.54821	1.42417	0.0439426	0.437097	0.35359	0.834629	1900	9057	2282	2525	13864	1244
2682	208837_at	15q24-q25	BC000027	P24B	integral type I protein		intracellular protein transport	Golgi apparatus; integral to membrane	protein carrier activity; protein transporter activity	MGC	755.7	860.5	420.9	567.2	703.4	892.5	1.13868	1.34759	1.26884	0.129869	0.298317	0.238101	0.666287	2690	5768	3945	4151	13864	1245
2550	213195_at	17q11.2	AI625844	LOC201229	CDNA clone IMAGE:4797785, partial cds					EST	11.4	22.5	44.5	50.1	47.4	55.8	1.97368	1.12584	1.17722	0.679902	0.118532	0.163152	0.961585	1508	424	7673	5772	13869	1246
486	215387_x_at		AK021505		CDNA FLJ11443 fis, clone HEMBA1001330					oligo capping; fis (full insert sequence)	35.3	36.2	20.7	28.3	21.8	63	1.0255	1.36715	2.88991	0.0251762	0.312728	1.06122	1.39913	678	9825	3717	333	13875	1247
524	209395_at	1q32.1	M80927	CHI3L1	chitinase 3-like 1 (cartilage glycoprotein-39)		metabolism	extracellular matrix; extracellular space	extracellular matrix structural constituent; hydrolase activity	glycoprotein	183.7	243	5.9	64.2	0.2	0.2	1.32281	10.8814	1	0.279757	2.38705	0	2.66681	148	2350	71	11455	13876	1248
2800	238880_at	13q12.3-q13.1	AI241331	GTF3A	general transcription factor IIIA					EST	61.2	80	60.5	83.7	113.4	124.7	1.30719	1.38347	1.09965	0.267879	0.324596	0.0949895	0.687465	2578	2524	3539	7815	13878	1249
2464	226201_at	19p13.3	AI224128	DOT1L	DOT1-like, histone H3 methyltransferase (S. cerevisiae)					EST	87	98.5	70.2	90	77.2	104.4	1.13218	1.28205	1.35233	0.124148	0.248461	0.30183	0.67444	2647	5965	4760	3153	13878	1250
3078	212986_s_at	17q23	BF112255	TLK2	tousled-like kinase 2					EST	65	80.3	127.9	174.8	304.6	347.7	1.23538	1.36669	1.1415	0.211382	0.312394	0.132341	0.656117	2755	3535	3722	6634	13891	1251
2335	210859_x_at	16p12.1	AF077973	CLN3	ceroid-lipofuscinosis, neuronal 3, juvenile (Batten, Spielmeyer-Vogt disease)		protein folding	integral to membrane; lysosome; mitochondrion	chaperone activity		222.1	307.9	133.2	223.8	361.6	371	1.38631	1.68018	1.026	0.326647	0.518901	0.0256634	0.871212	1771	1775	1720	10402	13897	1252
2455	209411_s_at	17q25.2	AW008018	GGA3	wv48d07.x1 NCI_CGAP_Gas4 Homo sapiens cDNA clone IMAGE:2532781 3', mRNA sequence.					EST	123.3	143.5	98.4	121.1	138.7	186	1.16383	1.23069	1.34102	0.151715	0.207576	0.293433	0.652724	2783	5065	5555	3278	13898	1253
1129	242687_at	4q31.23	BF328554		CDNA FLJ43373 fis, clone NTONG2007249					EST	46.7	67.3	30.8	52.8	27.4	27.8	1.44111	1.71429	1.0146	0.365416	0.538997	0.014493	0.918906	1627	1442	1590	10872	13904	1254
177	222750_s_at	4q12	BC002480	FLJ13352	hypothetical protein FLJ13352		superoxide metabolism	integral to membrane	copper, zinc superoxide dismutase activity; metal ion binding	MGC	770.9	1349.8	566.1	2116.3	464.5	447.2	1.75094	3.73839	0.962756	0.560153	1.31865	-0.0379556	1.84085	386	597	294	13017	13908	1255
1594	217726_at	12q13.2-q13.3	NM_016057	COPZ1	coatomer protein complex, subunit zeta 1		intracellular protein transport	Golgi apparatus; clathrin vesicle coat; membrane	protein transporter activity		644.5	765.4	698.3	1203.4	744.6	816.8	1.18759	1.72333	1.09696	0.171924	0.544257	0.0925471	0.808728	2009	4490	1558	7876	13924	1256
2602	213408_s_at	22q11.21	AK024034	PIK4CA	similar to phosphatidylinositol 4-kinase alpha					oligo capping; fis (full insert sequence)	484	581.4	600.5	782.1	486.9	584.8	1.20124	1.30241	1.20107	0.183354	0.26422	0.183211	0.630785	2943	4187	4475	5273	13935	1257
2486	215884_s_at	xp11.23-p11.1	AK001029	UBQLN2	CDNA FLJ10167 fis, clone HEMBA1003617, highly similar to Homo sapiens HRIHFB2157 mRNA					oligo capping; fis (full insert sequence)	1327.8	1646.3	1017.4	1342	666.7	771.6	1.23987	1.31905	1.15734	0.215007	0.276911	0.146126	0.638044	2893	3454	4267	6215	13936	1258
3534	226603_at	7q21.3	BE966604	FLJ39885	601660289R1 NIH_MGC_71 Homo sapiens cDNA clone IMAGE:3905950 3', mRNA sequence.					EST	549.6	627.6	23.9	55.9	10.3	11.4	1.14192	2.33891	1.1068	0.132712	0.849686	0.101469	1.08387	1180	5662	675	7605	13942	1259
2281	203644_s_at	16q23.1	AI629033	HSRG1	HSV-1 stimulation-related gene 1					EST	93.3	129.4	58.3	94.1	139.2	143.6	1.38692	1.61407	1.03161	0.327088	0.478756	0.0311199	0.836964	1892	1768	1973	10202	13943	1260
2196	228204_at	1q21	AA630330	PSMB4	proteasome (prosome, macropain) subunit, beta type, 4					EST	278.3	422.6	185.1	224.4	414	467.1	1.51851	1.21232	1.12826	0.417726	0.192534	0.120677	0.730938	2351	1093	5906	6949	13948	1261
3152	240126_x_at	17q11.2	AI733360	LOC400590	fetal Alzheimer antigen					EST	21.3	27.1	25.5	34.3	58.8	66.2	1.2723	1.3451	1.12585	0.240827	0.296467	0.118539	0.655832	2757	2955	3974	7021	13950	1262
916	223080_at	2q32-q34	AK025021	GLS	glutaminase					oligo capping; fis (full insert sequence)	39.6	43.8	26.7	31.5	29.4	64.7	1.10606	1.17978	2.20068	0.100805	0.165324	0.788767	1.0549	1257	6817	6522	613	13952	1263
2506	214722_at	1q21.2	AW516297	N2N	Transcribed sequence with weak similarity to protein ref:NP_060265.1 (H.sapiens) hypothetical protein FLJ20378 [Homo sapiens]					EST	1017.8	1267.4	1192.7	1543	695	810.5	1.24523	1.2937	1.16619	0.219324	0.257509	0.153739	0.630573	2946	3366	4594	6009	13969	1264
2645	1560082_at		AL833239		Homo sapiens mRNA; cDNA DKFZp761L0119 (from clone DKFZp761L0119).						48.3	64.1	48.2	56.9	58.9	71.1	1.32712	1.1805	1.20713	0.283013	0.165936	0.188246	0.637195	2900	2290	6509	5174	13973	1265
446	233177_s_at	2q35	AB033010	MR-1	myofibrillogenesis regulator 1						52.4	81	187	415	138.9	136.5	1.5458	2.21925	0.982721	0.435543	0.79717	-0.0174296	1.21528	918	999	767	12209	13975	1266
1763	1556646_at		AA714835		nx93e06.s1 NCI_CGAP_GCB1 Homo sapiens cDNA clone IMAGE:1269826 3' similar to gb:X77738_rna1 BAND 3 ANION TRANSPORT PROTEIN (HUMAN);, mRNA sequence.					EST	95.2	143.1	65.7	99.2	108.5	111.6	1.50315	1.50989	1.02857	0.407564	0.412039	0.0281709	0.847774	1854	1151	2532	10295	13978	1267
1614	203530_s_at	16p11.2	NM_004604	STX4A	syntaxin 4A (placental)		intracellular protein transport; neurotransmitter transport	integral to membrane	protein transporter activity		384.1	543.4	273.2	524.9	594.4	597.2	1.41474	1.9213	1.00471	0.346943	0.653004	0.00469957	1.00465	1395	1594	1109	11277	13980	1268
356	218960_at	11q23.3	NM_016425	TMPRSS4							443.1	420.4	147.3	601	30.2	65.2	0.94877	4.08011	2.15894	-0.0525888	1.40612	0.769618	2.12315	275	13077	257	649	13983	1269
2451	226384_at	8p11.23	BE858787	HTPAP	HTPAP protein					EST	22.4	35.4	53.7	89.1	119.2	119.7	1.58036	1.65922	1.00419	0.457651	0.506346	0.00418586	0.968183	1484	897	1791	11296	13984	1270
1809	240257_at	6q25.3	AI971212	SYNJ2	synaptojanin 2					EST	39.8	42.3	35.5	50.5	42.7	61.5	1.06281	1.42254	1.44028	0.0609202	0.352441	0.364838	0.778199	2143	8364	3194	2435	13993	1271
21	210029_at	8p12-p11	M34455	INDO	indoleamine-pyrrole 2,3 dioxygenase		immune response; pregnancy; tryptophan catabolism		electron transporter activity; indoleamine-pyrrole 2,3-dioxygenase activity; oxidoreductase activity	indole 2,3-dioxygenase	22.8	40.1	49.9	500.3	16	15.3	1.75877	10.0261	0.95625	0.564616	2.30519	-0.0447359	2.82507	119	589	81	13326	13996	1272
1637	201151_s_at	3q25	BF512200	MBNL1	muscleblind-like (Drosophila)					EST	109.1	131.2	59.1	63.4	47.3	91.6	1.20257	1.07276	1.93658	0.184458	0.0702329	0.660921	0.915612	1640	4153	8951	892	13996	1273
2769	222512_at	7q36	AF300717	NYREN18	NEDD8 ultimate buster-1		biological_process unknown	nucleus	molecular_function unknown		341.7	415.3	520.9	641.9	206.8	256.9	1.21539	1.23229	1.24226	0.195068	0.208874	0.216935	0.620877	3023	3900	5532	4565	13997	1274
4008	1556595_at		BQ025203		UI-1-BB1p-aub-b-08-0-UI.s1 NCI_CGAP_Pl6 Homo sapiens cDNA clone UI-1-BB1p-aub-b-08-0-UI 3', mRNA sequence.					EST	24	29.9	17.4	23.6	137.5	156	1.24583	1.35632	1.13455	0.219805	0.304777	0.126232	0.650813	2807	3352	3851	6796	13999	1275
366	226499_at		W72331	TUBB2	tubulin, beta, 2					EST	862.1	1915	158.8	371.8	656.5	632.3	2.22132	2.34131	0.963138	0.798102	0.850711	-0.0375587	1.61125	503	329	673	13001	14003	1276
1814	201165_s_at	1p35.2	BE670915	PUM1	pumilio homolog 1 (Drosophila)					EST	589.2	700.5	602.7	651.7	300.5	598.2	1.1889	1.0813	1.99068	0.173029	0.0781648	0.688477	0.939671	1564	4460	8742	815	14017	1277
3992	225113_at	2q31	BF688144	AGPS	alkylglycerone phosphate synthase					EST	107.5	108	50.2	74.7	2	4.4	1.00465	1.48805	2.2	0.00464038	0.397465	0.788457	1.19056	964	10724	2683	614	14021	1278
2907	202414_at	13q22	NM_000123	ERCC5	excision repair cross-complementing rodent repair deficiency, complementation group 5 (xeroderma pigmentosum, complementation group G (Cockayne syndrome))		perception of sound; transcription-coupled nucleotide-excision repair	nucleus	endodeoxyribonuclease activity; hydrolase activity; single-stranded DNA binding		295.7	339.9	173.8	219.8	139.2	183.5	1.14948	1.26467	1.31825	0.139306	0.234813	0.276303	0.650422	2808	5464	5029	3534	14027	1279
2886	223084_s_at	15q14-q15	AF246144	CCNDBP1	cyclin D-type binding-protein 1						354.2	404.6	144.3	221.1	297.4	347.1	1.14229	1.53222	1.16711	0.133037	0.426721	0.154535	0.714293	2436	5653	2390	5985	14028	1280
2257	232551_at		AA521443		HSPC106 mRNA, partial cds					EST	130.8	171.1	62.7	70.3	89	115.8	1.3081	1.12121	1.30112	0.268579	0.11441	0.263228	0.646217	2841	2506	7801	3724	14031	1281
1321	1555743_s_at		U92816		Homo sapiens c33.6 unnamed HERV-H protein mRNA, complete cds.						18.9	48	54.8	55.6	67.4	90.5	2.53968	1.0146	1.34273	0.932039	0.014493	0.294705	1.24124	881	251	10524	3261	14036	1282
6851	208729_x_at	6p21.3	D83043	HLA-B	major histocompatibility complex, class I, B					HLA-B; allel A*2711	2632.7	2492.7	198.4	523.8	38.7	105.7	0.946823	2.64012	2.73127	-0.0546435	0.970825	1.00477	1.92095	352	13148	518	384	14050	1283
3274	216675_at		AK000834		Homo sapiens cDNA FLJ20827 fis, clone ADKA03543.					oligo capping; fis (full insert sequence)	40.4	54.2	56.8	105.3	233	237.6	1.34158	1.85387	1.01974	0.293851	0.617277	0.0195501	0.930678	1598	2156	1238	10656	14050	1284
364	203757_s_at	19q13.2	BC005008	CEACAM6	carcinoembryonic antigen-related cell adhesion molecule 6 (non-specific cross reacting antigen)		cell-cell signaling; signal transduction	integral to plasma membrane		MGC	2641.4	2540.8	928.3	3680	98.5	169.9	0.961914	3.96424	1.72487	-0.0388301	1.37731	0.545153	1.88364	372	12528	270	1259	14057	1285
2750	213670_x_at	7q11.23	AI768378	WBSCR20C	Williams Beuren syndrome chromosome region 20C					EST	195.2	228.5	143	183.1	181.4	227.4	1.17059	1.28042	1.25358	0.157512	0.247188	0.226006	0.630705	2944	4901	4780	4387	14068	1286
1020	49111_at		N80935		MRNA; cDNA DKFZp762M127 (from clone DKFZp762M127)					EST	144.1	144.4	51.9	141.4	148.9	207.7	1.00208	2.72447	1.3949	0.00207972	1.00227	0.33282	1.33717	761	10832	490	2757	14079	1287
2112	240908_at	5pter-p15.2	AW172407	PDCD6	Transcribed sequence with strong similarity to protein sp:Q14318 (H.sapiens) FKB8_HUMAN 38 kDa FK-506 binding protein homolog					EST	71	78.8	56.5	70.9	66.4	98.1	1.10986	1.25487	1.47741	0.104233	0.22703	0.39029	0.721553	2401	6681	5173	2225	14079	1288
3579	225283_at	15q26.2	AV701177	ARRDC4	arrestin domain containing 4					EST	37.7	55.8	4.3	5.6	108.9	117.9	1.48011	1.30233	1.08264	0.392114	0.264152	0.0794068	0.735672	2336	1269	4477	8338	14084	1289
3019	226008_at	15q13.1	AA627644	NDNL2	necdin-like 2					EST	27.6	36.3	78.4	94.4	68.4	81.1	1.31522	1.20408	1.18567	0.274002	0.185717	0.17031	0.630029	2953	2425	6068	5596	14089	1290
3271	205192_at	17q21	NM_003954	MAP3K14	mitogen-activated protein kinase kinase kinase 14		protein amino acid phosphorylation		ATP binding; protein serine/threonine kinase activity; transferase activity		58.5	65.3	27.3	35.3	15.8	21.6	1.11624	1.29304	1.36709	0.109965	0.256996	0.312683	0.679645	2622	6481	4603	3009	14093	1291
1454	201224_s_at	1p36.11	AU147713	SRRM1	serine/arginine repetitive matrix 1					EST	108	166.6	98.1	153.8	122.1	123.8	1.54259	1.56779	1.01392	0.433465	0.449666	0.013827	0.896957	1696	1010	2188	10900	14098	1292
2120	244185_at	12q23.1	AA921841	METAP2	methionyl aminopeptidase 2					EST	56.7	63.6	83.3	103.3	70.1	101.5	1.12169	1.2401	1.44793	0.114839	0.215189	0.370136	0.700164	2512	6313	5408	2385	14106	1293
2290	212068_s_at	9q34.3	AB011087	KIAA0515	KIAA0515					KIAA0515 protein	402.9	462.5	360.9	446.9	602.1	813.7	1.14793	1.23829	1.35144	0.137958	0.213734	0.301168	0.65286	2779	5504	5439	3167	14110	1294
2519	204168_at	4q28.3	NM_002413	MGST2	microsomal glutathione S-transferase 2		antimicrobial humoral response (sensu Vertebrata); cell-cell signaling; leukotriene biosynthesis; signal transduction	integral to membrane; membrane fraction; microsome	enzyme activator activity; glutathione transferase activity		480.5	582.6	165.1	280.3	348.4	375	1.21249	1.69776	1.07635	0.192674	0.529309	0.0735748	0.795558	2063	3950	1647	8526	14123	1295
3100	224967_at	9q31	W72338	UGCG	UDP-glucose ceramide glucosyltransferase					EST	448.3	595.4	966.5	1256.3	1444	1609.4	1.32813	1.29984	1.11454	0.283771	0.262245	0.108444	0.65446	2768	2278	4511	7347	14136	1296
2802	214494_s_at	16q24.3	NM_005200	SPG7	synonyms: CAR, PGN, CMAR; isoform 1 is encoded by transcript variant 1; cell matrix adhesion regulator; cell adhesion regulator; go_component: integral to membrane [goid 0016021] [evidence IEA]; go_component: mitochondrion [goid 0005739] [evidence TAS] [pmid 9635427]; go_component: extracellular matrix [goid 0005578] [evidence P]; go_function: adenosinetriphosphatase activity [goid 0004002] [evid…						339.1	440.2	222.3	278.8	411.1	473.9	1.29814	1.25416	1.15276	0.260934	0.226467	0.14216	0.629561	2962	2621	5185	6334	14140	1297
1048	226072_at	16q22.1	AW080798	FUK	fucokinase					EST	102.6	159.1	66.1	128.7	107.9	106.3	1.55068	1.94705	0.985171	0.438695	0.666315	-0.0149396	1.09007	1163	982	1066	12097	14145	1298
2673	207108_s_at	5p13.2	NM_015384	IDN3	IDN3 protein						266.8	338.8	175.8	199.5	115.1	150.2	1.26987	1.13481	1.30495	0.238911	0.126467	0.266166	0.631544	2934	2995	7473	3681	14149	1299
607	242523_at		AW770320		hl78e12.x1 NCI_CGAP_Kid13 Homo sapiens cDNA clone IMAGE:3007342 3', mRNA sequence.					EST	10.4	10.4	6.9	11	32.5	56.9	1	1.5942	1.75077	0	0.466374	0.560055	1.02643	1327	10906	2059	1186	14151	1300
2250	215726_s_at	18q23	M22976	CYB5	cytochrome b-5					cytochrome; cytochrome b5	1668	2179.5	1094.5	1171.1	956.4	1353.2	1.30665	1.06999	1.41489	0.26747	0.0676458	0.347051	0.682167	2605	2529	9034	2594	14157	1301
1263	203056_s_at	1p36	AI681013	PRDM2	PR domain containing 2, with ZNF domain					EST	32.7	58.2	27.9	45.8	51.3	51	1.77982	1.64158	0.994152	0.57651	0.495657	-0.00586512	1.0663	1219	560	1851	11748	14159	1302
569	205199_at	9p13-p12	NM_001216	CA9	carbonic anhydrase IX		one-carbon compound metabolism	integral to membrane; nucleus	carbonate dehydratase activity; lyase activity; zinc ion binding		169.2	280.2	8	11.9	16.3	16.6	1.65603	1.4875	1.0184	0.504422	0.397097	0.0182376	0.919757	1623	750	2689	10720	14159	1303
2035	243514_at	13q14.2	AI475902	WDFY2	WD repeat and FYVE domain containing 2					EST	52.8	54.2	34.3	56	11.2	16	1.02652	1.63265	1.42857	0.0261697	0.490206	0.356675	0.873051	1767	9780	1885	2499	14164	1304
3126	201990_s_at	12p13	NM_001310	CREBL2	cAMP responsive element binding protein-like 2		signal transduction; transcription	nucleus	transcription factor activity		84.6	102.8	48	63.9	129.5	150.3	1.21513	1.33125	1.16062	0.194851	0.286118	0.148952	0.629922	2954	3902	4135	6131	14168	1305
2162	215628_x_at		AL049285		MRNA; cDNA DKFZp564M193 (from clone DKFZp564M193)						85.2	93.8	91.4	118.9	92.2	129.4	1.10094	1.30088	1.40347	0.0961634	0.263037	0.338948	0.698149	2527	6989	4495	2689	14173	1306
2363	221779_at	22q13.1-q13.2	BC001090	MIRAB13	molecule interacting with Rab13		vesicle-mediated transport	intracellular	GTPase regulator activity; zinc ion binding		310	433.2	282.2	278.8	65.1	114.3	1.39742	0.987952	1.75576	0.334627	-0.0121214	0.562902	0.885408	1729	1694	11317	1174	14185	1307
2710	222204_s_at	16p12	AL110238	RRN3	RNA polymerase I transcription factor RRN3		transcription from Pol I promoter		RNA polymerase I transcription factor activity; translation initiation factor activity		281.9	359.9	380.4	436.8	538.4	683.6	1.27669	1.14826	1.26969	0.244274	0.138252	0.238771	0.621297	3020	2882	7169	4135	14186	1308
2658	225993_at	16p12.3	AL520723	KIAA1970	AL520723 Homo sapiens NEUROBLASTOMA COT 10-NORMALIZED Homo sapiens cDNA clone CS0DB002YP17 3-PRIME, mRNA sequence.					EST	78.1	86.5	38.1	53.9	95.3	120.9	1.10755	1.4147	1.26863	0.102154	0.346916	0.237934	0.687004	2582	6766	3268	4154	14188	1309
1009	231274_s_at	8p21.2	R92925	MSCP	mitochondrial solute carrier protein					EST	112.8	132.3	41	109.7	58.2	62.1	1.17287	2.67561	1.06701	0.159456	0.984177	0.0648606	1.20849	939	4832	505	8862	14199	1310
1911	221220_s_at	12q23.3	NM_017988	FLJ10074	hypothetical protein FLJ10074		protein amino acid phosphorylation		ATP binding; protein kinase activity; transferase activity		40.3	50.6	42.7	66.9	44.3	47.3	1.25558	1.56674	1.06772	0.2276	0.449	0.0655256	0.742126	2311	3198	2190	8824	14212	1311
2048	231312_at		W87470		Transcribed sequences					EST	50.1	54.8	33.4	44.5	77.4	107.1	1.09381	1.33234	1.38372	0.0896692	0.286933	0.324776	0.701379	2505	7253	4118	2843	14214	1312
1778	208132_x_at	6p21.3	NM_004638	BAT2	HLA-B associated transcript 2						151.9	256	236.2	309.7	224.9	238.2	1.68532	1.31118	1.05914	0.521955	0.270925	0.0574548	0.850335	1847	704	4364	9146	14214	1313
2935	209385_s_at	8p11.2	AL136616	PROSC	proline synthetase co-transcribed homolog (bacterial)		biological_process unknown	cytoplasm	alanine racemase activity; pyridoxal phosphate binding		126.6	157.9	208.2	254.4	356.9	431.1	1.24724	1.2219	1.2079	0.220929	0.200409	0.188884	0.610223	3101	3330	5727	5157	14214	1314
2424	223306_at	13q12-q13	AF243433	EBPL	emopamil binding related protein, delta8-delta7 sterol isomerase related protein			endoplasmic reticulum; integral to membrane	isomerase activity		1108.4	1460.5	1332.1	1830.2	1429.4	1554.4	1.31767	1.37392	1.08745	0.275861	0.317669	0.0838348	0.677365	2631	2404	3652	8173	14229	1315
2753	220397_at	12q14.3	NM_020128	MDM1	nuclear protein double minute 1			nucleus			15.7	25	13.8	26.8	62.4	61.2	1.59236	1.94203	0.980769	0.465215	0.663733	-0.0194181	1.10953	1119	874	1073	12283	14230	1316
8523	204963_at	12p11.2	AL136756	SSPN	sarcospan (Kras oncogene-associated gene)		cell adhesion; muscle contraction	cytoskeleton; dystrophin-associated glycoprotein complex; integral to plasma membrane			211.3	205	5.7	10.7	13.8	27.1	0.970185	1.87719	1.96377	-0.0302689	0.629778	0.674865	1.27437	842	12180	1197	859	14236	1317
468	227429_at	11p15.5	AI683694	MGC45840	hypothetical protein MGC45840					EST	142	173.1	99.1	241.5	24.2	25.2	1.21901	2.43693	1.04132	0.198042	0.89074	0.0404914	1.12927	1074	3807	613	9829	14249	1318
3871	231292_at		AI964053		CDNA clone MGC:27017 IMAGE:4831023, complete cds					EST	11.8	15.9	74.5	72.7	10.1	24.8	1.34746	0.975839	2.45545	0.29822	-0.0244577	0.898308	1.17207	990	2088	11682	479	14249	1319
510	243754_at		AA149736		Transcribed sequences					EST	93.5	124.8	34.4	87	5.9	5.9	1.33476	2.52907	1	0.288751	0.927852	0	1.2166	916	2227	571	11460	14258	1320
2491	208998_at	11q13	U94592	UCP2	uncoupling protein 2 (mitochondrial, proton carrier)						1224.2	1534.7	687.9	1225.5	1859.7	1946.2	1.25364	1.78151	1.04651	0.226047	0.577461	0.0454636	0.848972	1852	3228	1401	9629	14258	1321
2816	235917_at	9q32	AI950319	C9orf80	chromosome 9 open reading frame 80					EST	52.4	60.9	29.1	37.3	59.8	75	1.16221	1.28179	1.25418	0.150327	0.248255	0.226482	0.625064	2987	5108	4768	4382	14258	1322
490	201883_s_at	9p13	D29805	B4GALT1	UDP-Gal:betaGlcNAc beta 1,4- galactosyltransferase, polypeptide 1		carbohydrate metabolism; lactose biosynthesis; oligosaccharide biosynthesis	Golgi apparatus; integral to membrane	N-acetyllactosamine synthase activity; beta-N-acetylglucosaminylglycopeptide beta-1,4-galactosyltransferase activity; transferase activity, transferring glycosyl groups		259.3	399.2	273.1	600	192.1	187.6	1.53953	2.197	0.976575	0.431477	0.787092	-0.023704	1.19486	956	1018	781	12462	14261	1323
2767	203722_at	1p36	NM_003748	ALDH4A1	aldehyde dehydrogenase 4 family, member A1		metabolism; proline biosynthesis; proline catabolism	mitochondrial matrix	1-pyrroline-5-carboxylate dehydrogenase activity; aldehyde dehydrogenase (NAD) activity; electron transporter activity; oxidoreductase activity		55.5	77.6	70.1	82.3	91	106.3	1.3982	1.17404	1.16813	0.335184	0.160448	0.155406	0.651038	2804	1689	6629	5953	14271	1324
2212	227586_at	16q22.3	AV699843	LOC124491	LOC124491					EST	467.5	611.2	345.5	506.4	428.7	456.8	1.30738	1.4657	1.06555	0.268025	0.382334	0.0634883	0.713847	2438	2522	2848	8908	14278	1325
1003	205311_at	7p11	NM_000790	DDC	dopa decarboxylase (aromatic L-amino acid decarboxylase)		amino acid metabolism; catecholamine biosynthesis		aromatic-L-amino-acid decarboxylase activity; lyase activity		83.6	119.4	4.4	8	2.4	2.4	1.42823	1.81818	1	0.356436	0.597837	0	0.954273	1525	1504	1312	11463	14279	1326
2159	210622_x_at	16q24	AF153430	CDK10	cyclin-dependent kinase (CDC2-like) 10		negative regulation of cell proliferation; protein amino acid phosphorylation; traversing start control point of mitotic cell cycle		ATP binding; cyclin-dependent protein kinase activity; protein serine/threonine kinase activity; transferase activity		69.7	84.4	68.4	107.7	88.4	96.2	1.2109	1.57456	1.08824	0.191367	0.453977	0.0845574	0.729901	2358	3983	2152	8150	14285	1327
1112	203021_at	20q12	NM_003064	SLPI	secretory leukocyte protease inhibitor (antileukoproteinase)				serine-type endopeptidase inhibitor activity		2538.4	2994.8	585.2	1421.8	18.9	20.1	1.1798	2.4296	1.06349	0.165343	0.887725	0.0615579	1.11463	1106	4682	617	8988	14287	1328
2665	232489_at	1pter-q31.3	AK001149	FLJ10287	hypothetical protein FLJ10287					oligo capping; fis (full insert sequence)	42.2	51.1	20.5	22.8	15.6	22.8	1.2109	1.1122	1.46154	0.191364	0.106336	0.37949	0.67719	2635	3984	7990	2317	14291	1329
2165	202577_s_at	16q22.1	BC005162	FLJ11126	hypothetical protein FLJ11126				ATP binding; ATP-dependent helicase activity; hydrolase activity; nucleic acid binding	MGC	172.4	193.8	145.9	222.9	131.9	156.1	1.12413	1.52776	1.18347	0.117009	0.423802	0.168453	0.709264	2470	6223	2423	5648	14294	1330
1919	201191_at	17p13.3	H15647	PITPN	phosphotidylinositol transfer protein					EST	143.8	151.5	111	172	136.9	183.1	1.05355	1.54955	1.33747	0.0521622	0.437964	0.290782	0.780908	2129	8704	2275	3316	14295	1331
3091	238126_at		AA886236		Clone IMAGE:5502424, mRNA, partial cds					EST	83	91.2	44.5	60.1	24.9	33.3	1.0988	1.35056	1.33735	0.0942143	0.300521	0.29069	0.685425	2588	7069	3908	3318	14295	1332
2910	227581_at	7q22.1	BE616972	MIST1	class II bHLH protein MIST1					EST	95.7	114.1	58.5	71.5	57.4	72.7	1.19227	1.22222	1.26655	0.175857	0.200671	0.236297	0.612825	3080	4390	5720	4185	14295	1333
2738	204143_s_at	18p11.32	NM_017512	HSRTSBETA	rTS beta protein		metabolism	cellular_component unknown	catalytic activity		244.2	319.6	242.4	307.2	290.1	328.9	1.30876	1.26733	1.13375	0.269083	0.23691	0.125528	0.63152	2935	2495	4989	6817	14301	1334
2632	200804_at	12q12-q13	NM_003217	TEGT	testis enhanced gene transcript (BAX inhibitor 1)		apoptosis; negative regulation of apoptosis	endoplasmic reticulum; insoluble fraction; integral to plasma membrane; nucleus			2062.8	2534.9	1946.5	2826.7	3014	3324.8	1.22886	1.4522	1.10312	0.20609	0.373077	0.0981414	0.677308	2634	3640	2954	7711	14305	1335
3104	202625_at	8q13	AI356412	LYN	v-yes-1 Yamaguchi sarcoma viral related oncogene homolog					EST	900.3	903.7	319.3	476.9	132	255.4	1.00378	1.49358	1.93485	0.00376941	0.401176	0.660029	1.06497	1222	10762	2651	895	14308	1336
2319	235727_at	14q21.2	AI219490	BTBD5	BTB (POZ) domain containing 5					EST	115.4	151.1	84.1	92.9	155.8	203.7	1.30936	1.10464	1.30745	0.269538	0.0995171	0.268075	0.63713	2901	2489	8177	3646	14312	1337
2797	208313_s_at	11q13	NM_004630	SF1	splicing factor 1		nuclear mRNA splicing, via spliceosome; regulation of transcription, DNA-dependent	nucleus; spliceosome complex	DNA binding; RNA binding; RNA polymerase II transcription factor activity; metal ion binding; transcription corepressor activity		408.1	548.3	675	738.6	619.8	802.7	1.34354	1.09422	1.2951	0.29531	0.0900438	0.258584	0.643938	2854	2128	8394	3790	14312	1338
2235	204735_at	19p13.2	NM_006202	PDE4A	phosphodiesterase 4A, cAMP-specific (phosphodiesterase E2 dunce homolog, Drosophila)		signal transduction	insoluble fraction; membrane fraction	3',5'-cyclic-nucleotide phosphodiesterase activity; cAMP-specific phosphodiesterase activity; catalytic activity; hydrolase activity		42.5	55.1	11	12.4	23.9	30.5	1.29647	1.12727	1.27615	0.259646	0.119801	0.243848	0.623295	2999	2644	7634	4036	14314	1339
1838	219862_s_at	17q25.3	NM_012336	NARF	nuclear prelamin A recognition factor		electron transport	nuclear lamina	electron transporter activity; lamin binding		215.5	235.4	274.8	421.8	278.5	344.7	1.09234	1.53493	1.2377	0.0883253	0.428488	0.213256	0.730069	2357	7310	2372	4642	14324	1340
2139	223773_s_at	1p35.2	AF277181	LOC85028	PNAS-123						569.9	589.3	499.1	669.2	150	295.8	1.03404	1.34081	1.972	0.0334745	0.293276	0.679048	1.0058	1393	9457	4026	841	14324	1341
2807	41386_i_at	17p13.1	AB002344	JMJD3	jumonji domain containing 3					KIAA0346	32.4	42.5	52.9	65.2	42.5	49	1.31173	1.23251	1.15294	0.271346	0.209056	0.142316	0.622718	3006	2467	5530	6328	14325	1342
2693	204881_s_at	9q31	NM_003358	UGCG	UDP-glucose ceramide glucosyltransferase		epidermis development; glucosylceramide biosynthesis; glycosphingolipid biosynthesis	endoplasmic reticulum; extracellular space; integral to membrane; membrane fraction	ceramide glucosyltransferase activity; transferase activity, transferring glycosyl groups		303.2	359.7	379.4	554.1	684.9	773.1	1.18635	1.46046	1.12878	0.170878	0.378754	0.121136	0.670767	2667	4523	2883	6936	14342	1343
2197	203568_s_at	6p21.3	NM_006355	TRIM38	tripartite motif-containing 38		positive regulation of I-kappaB kinase/NF-kappaB cascade	intracellular	signal transducer activity; zinc ion binding		299	316.1	147.7	250.9	31.7	40.3	1.05719	1.69871	1.27129	0.055615	0.529871	0.240035	0.825521	1934	8583	1646	4114	14343	1344
2259	203677_s_at	12q12-q13	NM_004178	TARBP2	TAR (HIV) RNA binding protein 2			intracellular	double-stranded RNA binding		85.6	94.6	111.4	173	302.5	363.9	1.10514	1.55296	1.20298	0.0999722	0.440164	0.184798	0.724934	2387	6849	2260	5240	14349	1345
2499	225124_at	17q21.33	BF508705	PPP1R9B	mitochondrial ribosomal protein L39					EST	34.8	51	31.1	41.9	57.5	61	1.46552	1.34727	1.06087	0.382208	0.298078	0.0590889	0.739375	2326	1324	3947	9079	14350	1346
2330	219163_at	19p13.2	NM_017656	ZNF562	synonym: FLJ20079; go_component: nucleus [goid 0005634] [evidence IEA]; Homo sapiens zinc finger protein 562 (ZNF562), mRNA.			nucleus	nucleic acid binding; zinc ion binding		68.5	75.7	73.5	95	69.2	95.3	1.10511	1.29252	1.37717	0.0999444	0.256591	0.320029	0.676565	2638	6850	4615	2887	14352	1347
1757	244587_at		AA534039		hypothetical protein FLJ30317					EST	31.4	37.9	36.1	38.8	33.1	55.5	1.20701	1.07479	1.67674	0.188143	0.0721274	0.51685	0.77712	2154	4061	8905	1391	14357	1348
489	236139_at		BE671815		Transcribed sequences					EST	32.5	64	13.1	12.6	21.3	33	1.96923	0.961832	1.5493	0.677643	-0.0389154	0.4378	1.07653	1195	427	12073	1859	14359	1349
1242	225430_at	12q24.31	AA541697	15E1.2	cytochrome c oxidase subunit VIa polypeptide 1					EST	88.3	137.1	169.7	343.5	296.4	289.6	1.55266	2.02416	0.977058	0.43997	0.705155	-0.0232092	1.12192	1084	976	966	12440	14382	1350
2099	212360_at	1p13.3	AI916249	AMPD2	adenosine monophosphate deaminase 2 (isoform L)					EST	250.6	336.9	158.2	166.5	165.8	231.3	1.34437	1.05247	1.39505	0.295928	0.0511353	0.332933	0.679997	2619	2123	9506	2755	14384	1351
2781	204433_s_at	20q13.1-q13.2	U28164	SPATA2	spermatogenesis associated 2		spermatogenesis	cytoplasm	molecular_function unknown		69.3	80.3	65.6	86.4	139.9	170.8	1.15873	1.31707	1.22087	0.147325	0.275412	0.199565	0.622302	3009	5186	4290	4917	14393	1352
2893	207057_at	12q13	NM_004731	SLC16A7	solute carrier family 16 (monocarboxylic acid transporters), member 7		organic anion transport; pyruvate transport	integral to membrane; integral to plasma membrane; membrane fraction	monocarboxylate porter activity; pyruvate carrier activity; symporter activity; transporter activity		332.8	455.4	48.4	84.5	352.3	356.4	1.36839	1.74587	1.01164	0.313634	0.557252	0.0115706	0.882457	1739	1906	1491	10998	14395	1353
565	203365_s_at	16q13-q21	NM_002428	MMP15	matrix metalloproteinase 15 (membrane-inserted)		protein modification; proteolysis and peptidolysis	extracellular matrix; integral to plasma membrane	enzyme activator activity; hydrolase activity; metalloendopeptidase activity; zinc ion binding		130.9	169.3	6.2	67.2	29.2	29.1	1.29335	10.8387	0.996575	0.257239	2.38312	-0.00343054	2.63693	154	2683	72	11645	14400	1354
2356	209136_s_at	16q24.1	BG390445	USP10	ubiquitin specific protease 10					EST	43.8	60.5	57.3	80	66.9	70.8	1.38128	1.39616	1.0583	0.32301	0.333726	0.05666	0.713396	2440	1806	3417	9185	14408	1355
2625	205761_s_at	7q22-q31	AW242981	PP35	xm91g11.x1 NCI_CGAP_Kid11 Homo sapiens cDNA clone IMAGE:2691620 3' similar to TR:O95620 O95620 PP35. [1] ;, mRNA sequence.					EST	100.9	160.4	224.1	268.8	218.3	243.2	1.58969	1.19946	1.11406	0.463541	0.181875	0.108014	0.75343	2264	879	6168	7361	14408	1356
920	239432_at	14q23	AV729086	PSMA3	proteasome (prosome, macropain) subunit, alpha type, 3					EST	27.2	34.3	18	18.4	33.6	62.5	1.26103	1.02222	1.86012	0.231928	0.0219789	0.62064	0.874548	1760	3113	10306	990	14409	1357
1816	208503_s_at	7q21-q22	NM_021167	ODAG	ocular development-associated gene		regulation of transcription, DNA-dependent	nucleus	transcription factor activity		89.7	103.1	99.6	205.8	287.4	314	1.14939	2.06627	1.09255	0.139229	0.725743	0.088518	0.953489	1529	5468	926	8018	14412	1358
2855	201962_s_at	12q13.13	NM_005785	RNF41	ring finger protein 41						41.2	57.8	99.9	123	76.6	85.7	1.40291	1.23123	1.1188	0.338551	0.208015	0.112256	0.658821	2741	1655	5545	7216	14416	1359
1329	236396_at		AW051952		Transcribed sequences					EST	102.6	103.3	15.7	25.2	182.7	285.1	1.00682	1.6051	1.56048	0.00679944	0.473183	0.444995	0.924977	1607	10625	2005	1803	14433	1360
1846	222131_x_at	16p13.3	BC004327	RHOT2	ras homolog gene family, member T2		small GTPase mediated signal transduction		GTP binding; calcium ion binding; small monomeric GTPase activity		67.9	101.1	31.5	49.3	71.6	72.4	1.48895	1.56508	1.01117	0.398074	0.447937	0.0111112	0.857122	1819	1225	2193	11017	14435	1361
1845	226249_at	9q33.1	AI674625		wd18e06.x1 Soares_NFL_T_GBC_S1 Homo sapiens cDNA clone IMAGE:2328514 3', mRNA sequence.					EST	271.4	317.5	266.8	442.1	291.6	321.6	1.16986	1.65705	1.10288	0.156884	0.505037	0.0979255	0.759846	2235	4924	1794	7718	14436	1362
2949	224603_at		AL519192		AL519192 Homo sapiens NEUROBLASTOMA Homo sapiens cDNA clone CS0DA012YI20 3-PRIME, mRNA sequence.					EST	518.9	713.6	654	790.7	976.9	1115.6	1.37522	1.20902	1.14198	0.318611	0.189811	0.132763	0.641186	2873	1852	5976	6620	14448	1363
545	202991_at	17q11-q12	NM_006804	STARD3	START domain containing 3		C21-steroid hormone biosynthesis; cholesterol metabolism; lipid transport; mitochondrial transport; steroid biosynthesis	cytoplasm; integral to membrane	cholesterol binding; cholesterol transporter activity; lipid binding		54.5	65.9	1609	2623.8	35.5	38.2	1.20917	1.6307	1.07606	0.189938	0.489011	0.0733028	0.752251	2268	4020	1895	8535	14450	1364
2783	219394_at	17q25.3	NM_024419	PGS1	phosphatidylglycerophosphate synthase		metabolism		catalytic activity		94.5	125.1	134	148.6	145.1	185.1	1.32381	1.10896	1.27567	0.280514	0.103418	0.243473	0.627405	2979	2335	8075	4044	14454	1365
3175	222475_at	17q25.3	AK023157	HCNGP	transcriptional regulator protein					oligo capping; fis (full insert sequence)	36.6	53.2	43.9	55.5	99.8	109	1.45355	1.26424	1.09218	0.37401	0.234469	0.0881797	0.696659	2536	1387	5040	8031	14458	1366
1929	221860_at	19q13.2	AL044078	HNRPL	heterogeneous nuclear ribonucleoprotein L					EST	52.8	57.8	51.9	66.9	87	123.1	1.0947	1.28902	1.41494	0.0904776	0.25388	0.347089	0.691447	2559	7211	4656	2593	14460	1367
1672	236216_at		AA598661		MRNA; cDNA DKFZp313B2312 (from clone DKFZp313B2312)					EST	55.8	69.5	35.7	58.8	26.8	28.3	1.24552	1.64706	1.05597	0.219553	0.498991	0.0544599	0.773004	2174	3358	1835	9276	14469	1368
5521	205102_at	21q22.3	NM_005656	TMPRSS2	transmembrane protease, serine 2		proteolysis and peptidolysis	integral to plasma membrane	chymotrypsin activity; hydrolase activity; scavenger receptor activity		148.9	146.9	14	26.2	21.6	33.8	0.986568	1.87143	1.56481	-0.0135229	0.626702	0.447767	1.06095	1238	11486	1204	1787	14477	1369
2517	1557067_s_at	16p13.3	AI744735	LUC7L	LUC7-like (S. cerevisiae)					EST	34.4	40.9	36.7	43.1	53.6	71.3	1.18895	1.17439	1.33022	0.173073	0.160746	0.285347	0.619167	3033	4458	6624	3395	14477	1370
1527	239799_at		BF592774		CDNA FLJ34826 fis, clone NT2NE2008803					EST	19.4	20.4	16.4	23	40.3	58.8	1.05155	1.40244	1.45906	0.0502618	0.338213	0.37779	0.766265	2200	8781	3370	2331	14482	1371
1023	215344_at		AL137325		MRNA; cDNA DKFZp434M0835 (from clone DKFZp434M0835)						45.1	62.2	7.9	17.8	9.5	9.4	1.37916	2.25316	0.989474	0.321473	0.812336	-0.0105821	1.12323	1081	1821	735	11941	14497	1372
2924	212337_at	22	AI687738	TI-227H	hypothetical protein FLJ20618					EST	312.7	373.8	304.8	398.6	452.1	532.5	1.19539	1.30774	1.17784	0.178477	0.268303	0.16368	0.610459	3098	4325	4412	5760	14497	1373
2899	201193_at	2q33.3	NM_005896	IDH1	isocitrate dehydrogenase 1 (NADP+), soluble		glyoxylate cycle; isocitrate metabolism; tricarboxylic acid cycle	cytosol; peroxisome	isocitrate dehydrogenase (NADP+) activity; oxidoreductase activity		3486.5	4104.7	3833.7	4752	2449.1	3077.2	1.17731	1.23953	1.25646	0.163234	0.214735	0.228299	0.606269	3138	4735	5418	4344	14497	1374
2452	215207_x_at	6q22.31	BF695847	C6orf68	Similar to hypothetical protein, MGC:7199 (LOC389850), mRNA					EST	29.2	33.6	50	67.9	51.8	62.3	1.15068	1.358	1.2027	0.140357	0.306013	0.184571	0.630942	2939	5422	3833	5243	14498	1375
2630	203162_s_at	16q13	NM_005886	KATNB1	katanin p80 (WD repeat containing) subunit B 1						303.3	383.2	332.9	413.7	136.6	159.1	1.26344	1.24272	1.16471	0.233835	0.217299	0.152476	0.60361	3157	3081	5373	6045	14499	1376
2981	202147_s_at	7q22-q31	NM_001550	IFRD1	interferon-related developmental regulator 1	putative growth factor-sensitive positive regulator of cell differentiation	myoblast cell fate determination				390.4	447.6	613.5	753	175.9	234.9	1.14652	1.22738	1.33542	0.136728	0.204885	0.289244	0.630857	2940	5538	5625	3339	14502	1377
2127	203215_s_at	6q13	AA877789	MYO6	myosin VI					EST	264.4	345.6	483.6	700.2	427.2	454.1	1.30711	1.44789	1.06297	0.267819	0.370108	0.0610652	0.698992	2519	2525	2979	8999	14503	1378
2634	1556568_a_at		N46436		Human clone C4E 5.3 (CAC)n/(GTG)n repeat-containing mRNA.					EST	42.2	54.3	67.9	72.5	54.2	76.4	1.28673	1.06775	1.40959	0.252104	0.0655505	0.343302	0.660956	2726	2763	9096	2644	14503	1379
823	229221_at	11p13	BE467023	CD44	CD44 antigen (homing function and Indian blood group system)					EST	51	66.2	59.1	58.4	50.2	114.2	1.29804	0.988156	2.2749	0.260855	-0.011915	0.821936	1.07088	1208	2624	11314	569	14507	1380
4999	227233_at	1p13.1	AU147132	TSPAN-2	AU147132 HEMBB1 Homo sapiens cDNA clone HEMBB1002492 3', mRNA sequence.					EST	54.8	54.3	4.7	11.7	5.8	8.2	0.990876	2.48936	1.41379	-0.00916597	0.912026	0.346276	1.24914	874	11309	596	2604	14509	1381
1995	223325_at	16p13.13	AF131780	LOC51061	hypothetical protein LOC51061		electron transport		electron transporter activity	FLI_CDNA	129.3	193.4	90.6	120.7	136.3	144.2	1.49575	1.33223	1.05796	0.402625	0.286854	0.0563429	0.745822	2298	1191	4122	9196	14509	1382
4622	1559132_at	11p15.5	BC038383	DEAF1	Homo sapiens deformed epidermal autoregulatory factor 1 (Drosophila), mRNA (cDNA clone IMAGE:4750347), partial cds.						13.3	16.9	15.2	21.7	87.4	94.5	1.27068	1.42763	1.08124	0.23955	0.356017	0.0781046	0.673671	2653	2981	3143	8386	14510	1383
2522	222559_s_at	18q12.2	T79568	P15RS	yd75h06.r1 Soares fetal liver spleen 1NFLS Homo sapiens cDNA clone IMAGE:114107 5', mRNA sequence.					EST	107.5	174.7	293	388	326.4	342.5	1.62512	1.32423	1.04933	0.485579	0.280833	0.048148	0.81456	1990	811	4210	9504	14525	1384
3905	202433_at	17q21.33	NM_005827	SLC35B1	solute carrier family 35, member B1		transport	microsome	UDP-galactose transporter activity		234.1	319.5	340.2	459.3	1016.8	1090.5	1.3648	1.35009	1.07248	0.311009	0.30017	0.0699759	0.681155	2613	1941	3922	8665	14528	1385
1807	224784_at	17q21	BG024886	MLLT6	602275807F1 NIH_MGC_85 Homo sapiens cDNA clone IMAGE:4363945 5', mRNA sequence.					EST	278.3	321.3	340.7	510.8	136	155.3	1.15451	1.49927	1.14191	0.143676	0.404976	0.132704	0.681355	2610	5302	2607	6622	14531	1386
1562	226859_at	9q32	AI765321	GNG10	guanine nucleotide binding protein (G protein), gamma 10					EST	71.6	79.5	73.2	126.4	65.2	75.2	1.11034	1.72678	1.15337	0.104662	0.546256	0.142692	0.79361	2070	6671	1546	6320	14537	1387
2552	232155_at	17q25.3	AK023113	KIAA1618	KIAA1618					oligo capping; fis (full insert sequence)	51.7	63.8	14.7	16.8	31.2	40.7	1.23404	1.14286	1.30449	0.210295	0.133531	0.26581	0.609637	3105	3561	7295	3686	14542	1388
1872	218764_at	14q22-q23	NM_024064	PRKCH	synonyms: PKCL, PKC-L, PRKCL, MGC5363; go_function: protein kinase C activity [goid 0004697] [evidence E] [pmid 1986216]; go_process: protein amino acid phosphorylation [goid 0006468] [evidence E] [pmid 1986216]; go_process: signal transduction [goid 0007165] [evidence P] [pmid 1986216]; Homo sapiens protein kinase C, eta (PRKCH), mRNA.						230.8	331.1	227.2	348.5	300.6	306.2	1.43458	1.53389	1.01863	0.360869	0.427808	0.018458	0.807134	2015	1472	2378	10703	14553	1389
2383	230701_x_at	3p21.31	AI984803	KIF9	kinesin family member 9					EST	118	123.9	60.9	82.4	61.3	95.3	1.05	1.35304	1.55465	0.0487902	0.302352	0.44125	0.792392	2073	8839	3881	1833	14553	1390
2210	1568680_s_at	5q22.3	BC019100	FLJ21940	FLJ21940 protein						25.6	43.1	48.7	55.3	35.3	40.6	1.68359	1.13552	1.15014	0.520931	0.127094	0.139885	0.78791	2096	705	7456	6395	14556	1391
1380	226302_at	18q21-q22	BG290908	ATP8B1	ATPase, Class I, type 8B, member 1					EST	1723.8	1689.5	825.6	1373.5	889.2	1625	0.980102	1.66364	1.82749	-0.0200985	0.509007	0.602941	1.09185	1158	11746	1776	1039	14561	1392
2878	203279_at	3p26.1	NM_014674	EDEM1							86.9	123.9	182.6	211.2	96.3	112.2	1.42578	1.15663	1.16511	0.354717	0.145508	0.152815	0.653039	2775	1523	7001	6037	14561	1393
2408	204420_at	11q13	BG251266	FOSL1	hepatitis delta antigen-interacting protein A					EST	17.3	19	71.6	89.4	13.6	20.1	1.09827	1.2486	1.47794	0.0937325	0.222026	0.39065	0.706408	2481	7083	5263	2221	14567	1394
2997	243931_at	1p13	R64696	CD58	yi22f12.r1 Soares placenta Nb2HP Homo sapiens cDNA clone IMAGE:140015 5' similar to contains Alu repetitive element;, mRNA sequence.					EST	216.5	247.6	74.1	91.6	132.4	175.1	1.14365	1.23617	1.32251	0.134224	0.212016	0.27953	0.625769	2986	5609	5472	3487	14568	1395
3273	228289_at	16q12-q13	AI131537	ADCY7	adenylate cyclase 7					EST	58.2	69.3	15.1	18	9.6	12.4	1.19072	1.19205	1.29167	0.17456	0.175677	0.255933	0.60617	3139	4424	6305	3841	14570	1396
1542	203010_at	17q11.2	NM_003152	STAT5A	signal transducer and activator of transcription 5A		JAK-STAT cascade; immune response; intracellular signaling cascade; regulation of transcription from Pol II promoter	nucleus	signal transducer activity; transcription factor activity		69.2	71.2	19.6	49.3	16.7	21	1.0289	2.51531	1.25749	0.028492	0.922395	0.229114	1.18	975	9673	581	4322	14576	1397
1758	222395_s_at	17q21.33	BE544096	FLJ13855	hypothetical protein FLJ13855					EST	96	100.7	87.8	133.8	223.7	301	1.04896	1.52392	1.34555	0.0477976	0.421285	0.296804	0.765887	2202	8895	2445	3238	14578	1398
1791	225856_at		BF512028		MRNA; cDNA DKFZp686I23208 (from clone DKFZp686I23208)					EST	172.7	186.5	359.3	509.2	148	194.6	1.07991	1.4172	1.31486	0.0768753	0.348683	0.273734	0.699292	2518	7770	3246	3562	14578	1399
501	225090_at	11q13	AA844682	HRD1	HRD1 protein					EST	60.5	60.5	67.7	169.7	77.6	105.5	1	2.50665	1.35954	0	0.918946	0.307144	1.22609	898	10903	585	3093	14581	1400
1212	228568_at	15q21.2	AI926697	Gup1	hypothetical protein FLJ30973					EST	70	67.5	34.4	62.4	27.1	53.5	0.964286	1.81395	1.97417	-0.0363676	0.595509	0.680148	1.23929	884	12425	1325	838	14588	1401
2147	209858_x_at	18p11.21	BC002877	MPPE1	metallophosphoesterase 1				hydrolase activity	MGC	183.6	220.5	156.3	219.3	44.7	50.3	1.20098	1.40307	1.12528	0.183138	0.338663	0.118032	0.639833	2887	4191	3363	7035	14589	1402
2974	212178_s_at	7q11.23	AK022555	POM121	POM121 membrane glycoprotein (rat)		transport	integral to membrane; nucleus		oligo capping; fis (full insert sequence)	69.3	84.7	73.6	101.1	121.2	135.7	1.22222	1.37364	1.11964	0.200671	0.317465	0.113004	0.63114	2938	3747	3656	7188	14591	1403
37	210244_at	3p21.3	U19970	CAMP	cathelicidin antimicrobial peptide	antimicrobial LPS-binding protein	defense response to bacteria; response to pest/pathogen/parasite; xenobiotic metabolism	extracellular			3.8	3.7	6.3	53.2	2.3	3.3	0.973684	8.44444	1.43478	-0.0266682	2.13351	0.361013	2.46785	187	12025	97	2475	14597	1404
3352	219870_at	16p13.2	NM_024997	ATF7IP2	activating transcription factor 7 interacting protein 2						65.4	79.5	30.4	39.8	95.6	110.3	1.2156	1.30921	1.15377	0.195235	0.269424	0.143031	0.60769	3120	3892	4396	6312	14600	1405
2945	222064_s_at	17q21.31	AI093187	MGC2744	hypothetical protein MGC2744					EST	57.8	70.3	77.4	88.9	59	77.5	1.21626	1.14858	1.31356	0.195783	0.138525	0.27274	0.607049	3127	3870	7158	3572	14600	1406
2660	239026_x_at	7q36.1	H20019	CENTG3	centaurin, gamma 3					EST	102.6	125.6	46.6	52.8	61.5	81.9	1.22417	1.13305	1.33171	0.202264	0.124911	0.286462	0.613637	3073	3718	7506	3378	14602	1407
1989	209349_at	5q31	U63139	RAD50	RAD50 homolog (S. cerevisiae)		DNA repair; double-strand break repair; meiotic recombination; regulation of mitotic recombination; telomerase-dependent telomere maintenance; transport	Mre11 complex; membrane	3'-5' exonuclease activity; ATP binding; ATP-binding cassette (ABC) transporter activity; endonuclease activity; single-stranded DNA specific endodeoxyribonuclease activity		25.3	35.7	28.1	28.8	41	57	1.41107	1.02491	1.39024	0.344346	0.0246058	0.329479	0.698431	2525	1612	10215	2789	14616	1408
3130	218143_s_at	15q23-q25	NM_005697	SCAMP2	secretory carrier membrane protein 2						215.3	297.4	102.4	151.5	371.2	384.2	1.38133	1.47949	1.03502	0.323046	0.391699	0.0344222	0.749167	2282	1804	2746	10068	14618	1409
3060	226416_at	8p23.1	AL137679	3'HEXO	3' exoribonuclease			nucleus	DNA binding; RNA binding; exonuclease activity; hydrolase activity		67.5	82.2	107.9	135.1	181.6	215.5	1.21778	1.25209	1.18667	0.197028	0.22481	0.171154	0.592993	3236	3838	5207	5574	14619	1410
592	219118_at	12q13.12	NM_016594	FKBP11	FK506 binding protein 11, 19 kDa		protein folding		isomerase activity; peptidyl-prolyl cis-trans isomerase activity		61.3	67.1	66.5	181.2	103.4	116.8	1.09462	2.72481	1.12959	0.0904042	1.0024	0.121858	1.21466	922	7218	489	6919	14626	1411
1857	225955_at	17q25.3	BG231494	LOC284207	Full length insert cDNA clone ZB42D04					EST	174.3	180.7	121.8	229	839.5	1067.8	1.03672	1.88013	1.27195	0.0360602	0.631342	0.240549	0.907951	1659	9350	1189	4099	14638	1412
2153	218441_s_at	15q14	NM_015540	RPAP1	DKFZP727M111 protein						55.3	70.5	51.1	78.9	62.3	65.5	1.27486	1.54403	1.05136	0.24284	0.434397	0.0500887	0.727325	2376	2913	2314	9418	14645	1413
2353	217888_s_at	20q13.33	NM_018209	ARFGAP1	ADP-ribosylation factor GTPase activating protein 1		intracellular protein transport	Golgi apparatus; nucleus	DNA binding; GTPase activator activity; protein transporter activity		110.2	122.3	103.9	133.9	161.7	216.5	1.1098	1.28874	1.3389	0.10418	0.253664	0.291848	0.649692	2814	6684	4661	3305	14650	1414
1830	203610_s_at	6p21.3	AI363270	TRIM38	tripartite motif-containing 38					EST	199.8	217.6	112.8	194.5	36.1	42.7	1.08909	1.72429	1.18283	0.0853416	0.544816	0.167906	0.798064	2050	7442	1555	5663	14660	1415
1078	202781_s_at	17p13.3	AI806031	SKIP	skeletal muscle and kidney enriched inositol phosphatase					EST	59.1	65.1	37.4	89.7	60.9	68.5	1.10152	2.3984	1.12479	0.0966936	0.8748	0.117601	1.08909	1166	6967	638	7056	14661	1416
2131	202220_at	1q22	NM_014949	KIAA0907							631.3	707	431.4	516.2	580	872.9	1.11991	1.19657	1.505	0.113249	0.179459	0.408793	0.701501	2504	6363	6226	2072	14661	1417
1887	201622_at	7q31.3	NM_014390	SND1	staphylococcal nuclease domain containing 1	associates with the EBV nuclear protein 2 acidic domain			nuclease activity; nucleic acid binding		320.6	445.6	314.2	436.2	234.7	246.7	1.38989	1.38829	1.05113	0.329227	0.328071	0.0498649	0.707163	2479	1745	3499	9425	14669	1418
3083	225750_at	14q22.1	BE966748	ERO1L	601661247R1 NIH_MGC_72 Homo sapiens cDNA clone IMAGE:3916235 3', mRNA sequence.					EST	589	661.7	351.3	459.5	270.5	345.7	1.12343	1.308	1.278	0.116386	0.268498	0.245299	0.630184	2949	6249	4409	4012	14670	1419
2046	211993_at	12p13.3	AI768512	PRKWNK1	protein kinase, lysine deficient 1					EST	51.3	76	62.2	80.8	51.6	55	1.48148	1.29904	1.06589	0.393043	0.261622	0.0638115	0.718476	2414	1259	4525	8896	14680	1420
2766	203985_at	7q36.1	NM_012256	ZNF212	zinc finger protein 212						93.7	120.2	78.6	105.3	105	115.3	1.28282	1.33969	1.0981	0.249059	0.292442	0.0935771	0.635078	2912	2802	4035	7849	14686	1421
2538	238114_at	8q11.22	AI962276	LOC115294	similar to hypothetical protein FLJ10883					EST	28.7	41.1	35.7	38.4	44.6	56.1	1.43206	1.07563	1.25785	0.359111	0.0729068	0.229402	0.66142	2723	1484	8887	4316	14687	1422
2612	222394_at	3p22.3	BG484789	PDCD6IP	programmed cell death 6 interacting protein					EST	104.4	113.4	77.7	106.9	64.6	85.3	1.08621	1.3758	1.32043	0.0826917	0.319039	0.27796	0.67969	2621	7550	3628	3510	14688	1423
10209	208305_at	11q22-q23	NM_000926	PGR	progesterone receptor		cell-cell signaling; regulation of transcription, DNA-dependent; signal transduction; transcription from Pol II promoter	nucleus	steroid binding; steroid hormone receptor activity; transcription factor activity		0.2	0.3	1	1.5	126.7	128.4	1.5	1.5	1.01342	0.405465	0.405465	0.0133283	0.824259	1942	1169	2600	10927	14696	1424
1451	203705_s_at	2q33	AI333651	FZD7	frizzled homolog 7 (Drosophila)					EST	104.9	109	35.6	48.5	134.9	215.3	1.03908	1.36236	1.596	0.0383404	0.309218	0.467499	0.815057	1988	9263	3776	1664	14703	1425
3066	203194_s_at	11p15.5	AA527238	NUP98	nucleoporin 98kDa					EST	59.2	79.1	82.1	88.8	38.9	50.5	1.33615	1.08161	1.2982	0.289791	0.0784486	0.260979	0.629219	2965	2211	8738	3758	14707	1426
3770	201411_s_at	2q21.2	NM_017958	PLEKHB2	pleckstrin homology domain containing, family B (evectins) member 2			membrane			61.2	78.3	220.5	241.8	88.8	117.2	1.27941	1.0966	1.31982	0.2464	0.0922132	0.277495	0.616109	3049	2850	8345	3515	14710	1427
1994	202443_x_at	1p13-p11	AA291203	NOTCH2	Notch homolog 2 (Drosophila)					EST	981.5	1290.3	686.7	1016.8	673.3	705.8	1.31462	1.4807	1.04827	0.273548	0.392518	0.0471409	0.713207	2444	2435	2737	9545	14717	1428
1474	208968_s_at	16q13-q21	BC002568	LOC57019	hypothetical protein LOC57019				methyltransferase activity	MGC	694.3	943.5	639.8	1010.6	458.7	468.4	1.35892	1.57956	1.02115	0.306692	0.457144	0.0209262	0.784762	2111	1982	2127	10609	14718	1429
2616	227039_at	15q24-q25	AI674926	AKAP13	A kinase (PRKA) anchor protein 13					EST	40.2	52.4	27.6	30.5	25.3	32.4	1.30348	1.10507	1.28063	0.26504	0.0999109	0.247354	0.612305	3084	2567	8169	3982	14718	1430
868	203238_s_at	19p13.2-p13.1	NM_000435	NOTCH3	Notch homolog 3 (Drosophila)		cell differentiation; morphogenesis; regulation of development; regulation of transcription, DNA-dependent	integral to membrane; integral to plasma membrane	calcium ion binding; receptor activity; transcription regulator activity		820.7	1239.1	89.3	254.8	295.4	283.5	1.50981	2.8533	0.959716	0.411983	1.04848	-0.0411182	1.41934	656	1127	442	13155	14724	1431
1666	212727_at	xq13.1	AB033058	DLG3	discs, large homolog 3 (neuroendocrine-dlg, Drosophila)		negative regulation of cell proliferation	cellular_component unknown	guanylate kinase activity; protein binding		412.5	498.9	211.5	377.6	185.7	195.8	1.20945	1.78534	1.05439	0.190169	0.57961	0.0529613	0.822741	1948	4014	1393	9320	14727	1432
1234	232834_at		AU146764		CDNA FLJ11994 fis, clone HEMBB1001436					EST	24.3	40	33.1	31.4	34.4	56.3	1.64609	0.94864	1.63663	0.498403	-0.0527254	0.492638	0.938316	1571	767	12451	1513	14731	1433
2472	217928_s_at	11q13	NM_018312	C11orf23	chromosome 11 open reading frame 23						69.4	88.4	65.3	99.3	99.3	104.6	1.27378	1.52067	1.05337	0.241985	0.419154	0.051998	0.713137	2446	2929	2460	9344	14733	1434
2359	204022_at	16q22.1	AI668780	WWP2	Nedd-4-like ubiquitin-protein ligase					EST	393.2	508	217.2	350.2	409.1	423.6	1.29196	1.61234	1.03544	0.256163	0.477686	0.03483	0.768679	2193	2705	1978	10052	14735	1435
2023	208803_s_at	4q11	AF069765	SRP72	signal recognition particle 72kDa						109	121.8	182.7	263.1	122.7	147.4	1.11743	1.44007	1.2013	0.111032	0.364689	0.183408	0.659129	2739	6434	3039	5265	14738	1436
1444	217914_at	12q24.21	NM_017901	TPCN1	two pore segment channel 1		cation transport	integral to membrane	cation channel activity		87.5	101.9	46.8	109.3	100.5	106.8	1.16457	2.33547	1.06269	0.152353	0.848213	0.0608002	1.06137	1236	5050	679	9010	14739	1437
2536	207563_s_at	xq13	U77413	OGT	O-linked N-acetylglucosamine (GlcNAc) transferase (UDP-N-acetylglucosamine:polypeptide-N-acetylglucosaminyl transferase)	adds O-linked GlcNAc to transcription factors and nuclear pore proteins	O-linked glycosylation; response to nutrients; signal transduction	cytosol; nucleus	acetylglucosaminyltransferase activity; protein binding; transferase activity, transferring glycosyl groups		180.1	238.8	264.2	337.5	171	189.3	1.32593	1.27744	1.10702	0.282114	0.244859	0.10167	0.628643	2969	2308	4833	7601	14742	1438
2565	228318_s_at	4p16.3	AI356283	FLJ34443	hypothetical protein FLJ34443					EST	169.8	239	157.6	245.6	341.6	346.4	1.40754	1.55838	1.01405	0.341842	0.443644	0.0139537	0.79944	2045	1628	2226	10896	14750	1439
1597	202843_at	7q31	NM_012328	DNAJB9	DnaJ (Hsp40) homolog, subfamily B, member 9		protein folding	nucleus	chaperone activity		74.9	83.3	126	201.5	97.6	113.4	1.11215	1.59921	1.16189	0.106295	0.469507	0.150044	0.725846	2384	6617	2036	6101	14754	1440
75	205749_at	15q22-q24	NM_000499	CYP1A1	cytochrome P450, family 1, subfamily A, polypeptide 1		electron transport	endoplasmic reticulum; membrane; microsome	monooxygenase activity; oxygen binding		34.9	38.5	19.8	22.3	103.7	422.2	1.10315	1.12626	4.07136	0.0981714	0.118905	1.40398	1.62105	502	6918	7664	174	14756	1441
2964	226805_at	20q13.12	AW006621	C20orf142	chromosome 20 open reading frame 142					EST	111.2	134.4	195.9	263.9	292.8	332.4	1.20863	1.34712	1.13525	0.18949	0.297966	0.126849	0.614305	3064	4033	3953	6777	14763	1442
2039	205881_at	22q11.21	NM_003426	ZNF74	zinc finger protein 74 (Cos52)	RNA-binding protein	development; regulation of transcription, DNA-dependent	nucleus	DNA binding; RNA binding; zinc ion binding		28	30.2	75.1	98.8	26.3	37.1	1.07857	1.31558	1.41065	0.0756374	0.274277	0.344048	0.693962	2548	7816	4316	2633	14765	1443
2470	1558624_at		BC033250		Clone IMAGE:5441027, mRNA, partial cds						43	59.8	50.8	54.6	130.1	165.3	1.3907	1.0748	1.27056	0.329806	0.0721375	0.239459	0.641402	2870	1739	8904	4124	14767	1444
2113	215084_s_at	1p33-p32.1	AL031427	MGC8974	Human DNA sequence from clone RP1-167A19 on chromosome 1p32.1-33, complete sequence.					HTG	373.4	372.4	191.8	324.1	112	168.9	0.997322	1.68978	1.50804	-0.00268169	0.524599	0.410808	0.932725	1588	11037	1683	2051	14771	1445
2537	226956_at	22q12.2	AW025389	MTMR3	myotubularin related protein 3					EST	136.9	160.8	171.8	229.8	87.9	102.8	1.17458	1.3376	1.16951	0.160911	0.290878	0.156586	0.608375	3113	4800	4057	5917	14774	1446
2532	205129_at	10q24.31	NM_006993	NPM3	nucleophosmin/nucleoplasmin, 3			nucleus	chaperone activity; nucleic acid binding		51.2	85.3	1.5	3.5	80.3	76.7	1.66602	2.33333	0.955168	0.510435	0.847298	-0.0458679	1.31186	794	732	681	13373	14786	1447
2991	201123_s_at	17p13-p12	NM_001970	EIF5A	eukaryotic translation initiation factor 5A						364.5	419.7	196.7	270.5	197.8	232.9	1.15144	1.37519	1.17745	0.141014	0.318592	0.163353	0.622959	3001	5389	3635	5765	14789	1448
2316	214697_s_at	9q33.1	AW190873	ROD1	ROD1 regulator of differentiation 1 (S. pombe)					EST	359.9	518.9	263.7	306.6	343.7	393.6	1.44179	1.16268	1.14518	0.365885	0.150732	0.135566	0.652183	2796	1438	6854	6519	14811	1449
7909	213417_at	17q23	AW173045	TBX2	T-box 2					EST	1.1	1.3	1.6	3.3	200.8	212.1	1.18182	2.0625	1.05627	0.167054	0.723919	0.0547485	0.945721	1547	4626	927	9266	14819	1450
2054	212053_at	16p13.13	AK025504	KIAA0251	KIAA0251 protein		amino acid metabolism		carboxy-lyase activity	oligo capping; fis (full insert sequence)	594.5	736.9	329.3	543.8	410	429.8	1.23953	1.65138	1.04829	0.214731	0.501612	0.0471628	0.763507	2212	3459	1820	9543	14822	1451
2558	203035_s_at	1q21	NM_006099	PIAS3	protein inhibitor of activated STAT3			nucleus	DNA binding; transcription corepressor activity; zinc ion binding		453.4	602.4	419.5	456.8	758.3	967.3	1.32863	1.08892	1.27562	0.284147	0.0851821	0.24343	0.612759	3081	2271	8525	4046	14842	1452
2805	229821_at	17q24.2	AI378500	FLJ34306	Transcribed sequences					EST	55.6	69.1	17.7	19.7	11.1	14.7	1.24281	1.11299	1.32432	0.217372	0.107054	0.280902	0.605328	3141	3416	7971	3463	14850	1453
2926	223018_at	16q22.3	BC000050	NOB1P	likely ortholog of mouse nin one binding protein						211.9	292	440.2	558.6	427.1	465.9	1.37801	1.26897	1.09085	0.320639	0.238204	0.0869528	0.645797	2846	1827	4962	8064	14853	1454
2288	227898_s_at	8q24.3	AW576245	FLJ38705	hypothetical protein FLJ38705					EST	50.3	61.3	32.8	66.1	99.6	103.1	1.21869	2.01524	1.03514	0.197775	0.70074	0.0345372	0.933052	1587	3819	981	10065	14865	1455
671	222686_s_at	16p13.13	AL572407	FLJ11151	hypothetical protein FLJ11151					EST	192.5	233.8	89.8	284.7	162.9	166.4	1.21455	3.17038	1.02149	0.19437	1.15385	0.021258	1.36948	714	3916	366	10589	14871	1456
3141	218156_s_at	17p13.3	NM_018128	FLJ10534	hypothetical protein FLJ10534						138	184.3	280.6	336.4	237	271.9	1.33551	1.19886	1.14726	0.289311	0.181371	0.137374	0.608056	3115	2217	6186	6470	14873	1457
273	206509_at	7q34	NM_002652	PIP	prolactin-induced protein		biological_process unknown	extracellular	actin binding		63.5	93.5	43.4	126.1	17.4	16.7	1.47244	2.90553	0.95977	0.386922	1.06662	-0.0410615	1.41248	663	1297	432	13153	14882	1458
1971	244165_at	10p15.1	AI809511	FLJ20360	hypothetical protein FLJ20360					EST	30.4	32.7	21.5	28.3	50.2	70.6	1.07566	1.31628	1.40637	0.0729325	0.274809	0.341015	0.688756	2571	7916	4303	2669	14888	1459
2521	229498_at		AI197932		qs72h01.x1 NCI_CGAP_Pr28 Homo sapiens cDNA clone IMAGE:1943665 3', mRNA sequence.					EST	733.3	973.1	410.8	493.8	425.4	487.6	1.32701	1.20204	1.14622	0.282932	0.184024	0.136465	0.603422	3159	2293	6105	6491	14889	1460
1436	218309_at	1p36.13	NM_018584	CaMKIINalpha	calcium/calmodulin-dependent protein kinase II				kinase activity		2887.8	2764.3	1475.9	2933	525.6	927.5	0.957234	1.98726	1.76465	-0.0437075	0.686758	0.567952	1.211	929	12721	1014	1156	14891	1461
3578	226735_at	4p15.33	AI239899	FLJ90013	hypothetical protein FLJ90013					EST	31.9	38.3	80.5	89.1	26.8	38	1.20063	1.10683	1.41791	0.182844	0.101502	0.349184	0.63353	2924	4197	8127	2575	14899	1462
3159	201765_s_at	15q23-q24	AL523158	HEXA	hexosaminidase A (alpha polypeptide)					EST	280.7	331.1	179.2	259.6	389	434.9	1.17955	1.44866	1.11799	0.165134	0.370639	0.111537	0.64731	2830	4687	2975	7243	14905	1463
3523	210275_s_at	9q13-q21	AF062347	ZNF216	zinc finger protein 216		biological_process unknown	cellular_component unknown	DNA binding; zinc ion binding		1917.3	2266.8	2960.1	3430.3	789.1	1052.7	1.18229	1.15885	1.33405	0.167451	0.147425	0.288221	0.603096	3163	4614	6953	3350	14917	1464
831	225177_at	8p11.22	AA143793	RCP	Rab coupling protein					EST	67.9	72.2	67.7	167	116.7	136.2	1.06333	2.46677	1.1671	0.061404	0.902908	0.154518	1.11883	1093	8339	602	5987	14928	1465
1720	238130_at	16p12.1	AW469292	FLJ14639	hypothetical protein FLJ14639					EST	56.1	68.9	18.3	19.3	41.6	64.7	1.22816	1.05464	1.55529	0.20552	0.053204	0.441661	0.700385	2511	3653	9446	1829	14928	1466
768	234341_x_at	1q32.3	AK026812	LOC91548	CDNA: FLJ23159 fis, clone LNG09628					oligo capping; fis (full insert sequence)	43.3	45	44.6	57.4	84.4	157.2	1.03926	1.287	1.86256	0.0385099	0.25231	0.621951	0.912772	1647	9256	4690	985	14931	1467
3057	203343_at	4p15.1	NM_003359	UGDH	UDP-glucose dehydrogenase	convert UDP-glucose to UDP-glucuronate	UDP-glucose metabolism; UDP-glucuronate biosynthesis; electron transport; glycosaminoglycan biosynthesis		UDP-glucose 6-dehydrogenase activity; electron transporter activity; oxidoreductase activity		335.6	373.3	610.6	1026	3616.2	4132.4	1.11234	1.68031	1.14275	0.106462	0.518981	0.133435	0.758878	2241	6610	1718	6604	14932	1468
2052	214583_at	1p36.1	AI268381	RSC1A1	regulatory solute carrier protein, family 1, member 1					EST	88	90.2	45.8	64.4	58.4	91.9	1.025	1.40611	1.57363	0.0246926	0.34083	0.453385	0.818907	1971	9849	3338	1747	14934	1469
9148	229450_at	10q24	AI075407	IFIT4	interferon-induced protein with tetratricopeptide repeats 4					EST	1840.3	1815.1	205.8	303.2	6.8	14.7	0.986307	1.47328	2.16176	-0.013788	0.387488	0.770925	1.14462	1044	11495	2798	646	14939	1470
2057	220761_s_at	12q	NM_016281	JIK	STE20-like kinase		protein amino acid phosphorylation		ATP binding; protein serine/threonine kinase activity; transferase activity		264.4	277.6	355	483.3	181.7	266.1	1.04992	1.36141	1.4645	0.0487181	0.30852	0.381515	0.738753	2329	8847	3792	2302	14941	1471
396	222696_at	17q23-q24	BF684446	AXIN2	axin 2 (conductin, axil)					EST	114	117.1	89.6	283.3	106.6	130.7	1.02719	3.16183	1.22608	0.0268298	1.15115	0.203821	1.3818	700	9746	369	4830	14945	1472
3064	226156_at	19q13.1-q13.2	BE866854	AKT2	v-akt murine thymoma viral oncogene homolog 2					EST	70.2	88.4	89.3	112.9	104.6	118.8	1.25926	1.26428	1.13576	0.230524	0.234501	0.127298	0.592322	3242	3138	5039	6769	14946	1473
1679	219911_s_at	20q13.33	NM_016354	SLCO4A1	solute carrier organic anion transporter family, member 4A1		ion transport	integral to membrane	transporter activity		150.3	211.1	7.1	54.5	157.9	151.4	1.40452	7.67606	0.958835	0.339699	2.03811	-0.0420366	2.33577	215	1646	116	13189	14951	1474
3177	34858_at	17q25.2	D79998	KCTD2	potassium channel tetramerisation domain containing 2		potassium ion transport	membrane; voltage-gated potassium channel complex	protein binding; voltage-gated potassium channel activity		46.4	65.1	106.3	133	117.4	128	1.40302	1.25118	1.09029	0.338625	0.224084	0.0864434	0.649152	2818	1654	5221	8079	14954	1475
1464	214095_at	12q12-q14	AW190316	SHMT2	NADH:ubiquinone oxidoreductase MLRQ subunit homolog					EST	127.5	171.2	333.3	499.1	147.7	152.4	1.34275	1.49745	1.03182	0.294716	0.403763	0.0313255	0.729805	2361	2138	2619	10198	14955	1476
3085	235023_at	15q21.3	AA828371	VPS13C	vacuolar protein sorting 13C (yeast)					EST	142	161.9	70.1	96.3	49.5	58.7	1.14014	1.37375	1.18586	0.131152	0.317546	0.170467	0.619164	3034	5729	3654	5591	14974	1477
2813	201862_s_at	2q37.3	NM_004735	LRRFIP1	leucine rich repeat (in FLII) interacting protein 1	RNA binding protein	negative regulation of transcription; regulation of transcription from Pol II promoter	cytoskeleton; nucleus	RNA polymerase II transcription factor activity; double-stranded RNA binding; transcriptional repressor activity		484.8	582.6	335.8	388	499.9	648.2	1.20173	1.15545	1.29666	0.183764	0.14449	0.259791	0.588045	3273	4174	7028	3773	14975	1478
3071	233656_s_at	2p13-p14	AL359939	VPS54	vacuolar protein sorting 54 (yeast)						353.1	423.1	339.9	403.5	291.8	366.8	1.19824	1.18711	1.25703	0.180857	0.171525	0.228748	0.58113	3322	4259	6392	4331	14982	1479
648	233243_at		AU144676		CDNA FLJ11533 fis, clone HEMBA1002678					EST	19.5	29.1	21.7	51.3	28.1	27	1.49231	2.36406	0.960854	0.400324	0.860378	-0.0399327	1.22077	909	1209	665	13109	14983	1480
951	242364_x_at	17q25.3	AI809752	KIAA1582	wh77d07.x1 NCI_CGAP_CLL1 Homo sapiens cDNA clone IMAGE:2386765 3' similar to contains Alu repetitive element;contains element MER12 repetitive element ;, mRNA sequence.					EST	65.9	118.9	85.3	139.1	80.6	78.5	1.80425	1.63072	0.973945	0.590144	0.489019	-0.0264	1.05276	1264	534	1894	12556	14984	1481
2384	202593_s_at	16p12-p11.2	NM_016641	MIR16	membrane interacting protein of RGS16		glycerol metabolism; lipid metabolism	integral to membrane	glycerophosphodiester phosphodiesterase activity		378.4	501.8	98.5	153.9	245.3	251.1	1.32611	1.56244	1.02364	0.28225	0.446246	0.0233693	0.751866	2271	2307	2202	10491	15000	1482
2251	235059_at	18p11.22	BF574430		Clone IMAGE:5766871, mRNA					EST	49.2	56.4	48.1	55.8	68.9	98	1.14634	1.16008	1.42235	0.136576	0.148492	0.352311	0.637379	2898	5544	6931	2538	15013	1483
275	233458_at	16p12.3	AB040885	POLR3E	RNA polymerase III 80 kDa subunit RPC5		transcription	nucleus	DNA-directed RNA polymerase activity; transferase activity		19.5	50.4	21.9	19.5	24.4	54.8	2.58462	0.890411	2.2459	0.949577	-0.116072	0.809107	1.64261	491	243	14183	588	15014	1484
587	242040_at		AW025411		Transcribed sequences					EST	22.3	26.1	28.5	29.7	17.2	51.8	1.1704	1.04211	3.01163	0.157349	0.041243	1.10248	1.30107	806	4909	9804	306	15019	1485
1613	212796_s_at	15q24.1	BF195608	KIAA1055	KIAA1055 protein					EST	150.1	146.7	61.5	97.1	74.8	137.3	0.977348	1.57886	1.83556	-0.0229121	0.456704	0.60735	1.04114	1292	11871	2133	1022	15026	1486
838	1553803_at	17q21.31	NM_152343	FLJ25414	hypothetical protein FLJ25414						60	110.5	54.3	50.3	43.9	74.2	1.84167	0.926335	1.69021	0.610671	-0.0765191	0.52485	1.059	1247	499	13174	1356	15029	1487
3324	222675_s_at	7q22.1	AA628400	LOC55971	insulin receptor tyrosine kinase substrate					EST	135.1	163.8	83.4	88.9	29.4	45	1.21244	1.06595	1.53061	0.192631	0.0638638	0.425668	0.682163	2606	3951	9141	1940	15032	1488
3034	202548_s_at	13q34	NM_003899	ARHGEF7	Rho guanine nucleotide exchange factor (GEF) 7		signal transduction		guanyl-nucleotide exchange factor activity		338.2	413.1	393.8	483.1	256.3	303.5	1.22147	1.22676	1.18416	0.200052	0.204381	0.169033	0.573466	3392	3766	5637	5632	15035	1489
2215	223243_s_at	1q24-q25	BF439488	C1orf22	chromosome 1 open reading frame 22					EST	235.5	328.7	133.5	159.6	141.6	159.1	1.39575	1.19551	1.12359	0.333435	0.178569	0.116527	0.628531	2971	1711	6241	7083	15035	1490
3550	225376_at	20q13.33	BG480592	C20orf11	chromosome 20 open reading frame 11					EST	320.6	429.4	245.4	326.7	699.7	749.1	1.33936	1.3313	1.0706	0.292195	0.286153	0.0682208	0.646568	2836	2184	4133	8722	15039	1491
2656	241434_at		AW134504		Transcribed sequence with moderate similarity to protein ref:NP_060265.1 (H.sapiens) hypothetical protein FLJ20378 [Homo sapiens]					EST	72.4	92.8	61.4	66.1	65.7	87.6	1.28177	1.07655	1.33333	0.24824	0.0737589	0.287682	0.609681	3104	2820	8865	3359	15044	1492
2720	218255_s_at	16p11.2	NM_022452	FBS1	fibrosin 1						49.3	54.3	38.5	51.7	51.1	65.1	1.10142	1.34286	1.27397	0.0966001	0.2948	0.24214	0.63354	2923	6971	4000	4074	15045	1493
3355	213750_at		AA928506		Full length insert cDNA YH77E09					EST	163.8	209.8	372.7	458.8	423	482.2	1.28083	1.23102	1.13995	0.247509	0.207841	0.130987	0.586336	3285	2828	5550	6667	15045	1494
1404	242874_at		AI741506		wg21a12.x1 Soares_NSF_F8_9W_OT_PA_P_S1 Homo sapiens cDNA clone IMAGE:2365726 3' similar to contains Alu repetitive element;contains element MER14 repetitive element ;, mRNA sequence.					EST	141.1	154.3	108.4	194.1	43.4	49.9	1.09355	1.79059	1.14977	0.0894299	0.582545	0.139562	0.811537	2001	7261	1378	6408	15047	1495
1016	201795_at	1q42.1	NM_002296	LBR	lamin B receptor			integral to nuclear inner membrane; nucleus	DNA binding; lamin binding; receptor activity		1336	2258.8	931.6	864.8	409.4	709.8	1.69072	0.928295	1.73376	0.525154	-0.0744053	0.550291	1.00104	1404	693	13120	1236	15049	1496
791	214213_x_at	1q21.2-q21.3	AA063189	LMNA	lamin A/C					EST	28.6	32.6	27.5	71.4	46.3	49.5	1.13986	2.59636	1.06911	0.130906	0.954112	0.0668307	1.15185	1028	5739	536	8775	15050	1497
2544	224577_at	5q35.2	AB033007	KIAA1181	KIAA1181 protein						87.6	116.3	67.7	72.4	74.4	96.9	1.32763	1.06942	1.30242	0.283392	0.0671201	0.264224	0.614736	3061	2287	9049	3717	15053	1498
1493	220019_s_at	19q13.2	NM_005774	ZNF224	synonyms: BMZF2, ZNF255; zinc finger 2, bone marrow; zinc finger protein 255; go_component: nucleus [goid 0005634] [evidence IEA]; go_function: DNA binding [goid 0003677] [evidence IEA]; go_process: regulation of transcription, DNA-dependent [goid 0006355] [evidence IEA]; Homo sapiens zinc finger protein 224 (ZNF224), mRNA.						47.8	47.4	45.9	71.4	27	43.9	0.991632	1.55556	1.62593	-0.00840341	0.441833	0.486077	0.919507	1624	11267	2242	1553	15062	1499
2441	230407_at		AW440490		Transcribed sequence with weak similarity to protein ref:NP_001845.2 (H.sapiens) alpha 1 type XI collagen, isoform A preproprotein; collagen XI, alpha-1 polypeptide [Homo sapiens]					EST	91.6	114.3	98.2	141.8	102.9	110.1	1.24782	1.44399	1.06997	0.221395	0.367411	0.0676314	0.656438	2752	3314	3010	8741	15065	1500
2942	202710_at	7q21.1-q22	BC000899	BET1	BET1 homolog (S. cerevisiae)		ER to Golgi transport; intracellular protein transport	Golgi membrane; endoplasmic reticulum; integral to membrane	protein transporter activity	MGC	388.3	458.3	448	568.4	279.2	333.1	1.18027	1.26875	1.19305	0.165746	0.238032	0.176514	0.580292	3330	4666	4969	5431	15066	1501
3011	207564_x_at	xq13	NM_003605	OGT	O-linked N-acetylglucosamine (GlcNAc) transferase (UDP-N-acetylglucosamine:polypeptide-N-acetylglucosaminyl transferase)		O-linked glycosylation; response to nutrients; signal transduction	cytosol; nucleus	acetylglucosaminyltransferase activity; protein binding; transferase activity, transferring glycosyl groups		282.5	354.7	254.1	282.1	195.5	252.6	1.25558	1.11019	1.29207	0.227594	0.104534	0.256247	0.588374	3269	3199	8037	3833	15069	1502
2206	218030_at	17p11.2	NM_014030	GIT1	G protein-coupled receptor kinase-interactor 1		regulation of G-protein coupled receptor protein signaling pathway	nucleus	DNA binding; GTPase activator activity		62.3	85.5	58.2	82.3	64.9	67.4	1.37239	1.41409	1.03852	0.316555	0.346486	0.0377974	0.700838	2508	1878	3274	9922	15074	1503
2116	217893_s_at	1p34.2	NM_024595	FLJ12666	hypothetical protein FLJ12666						173.4	207.2	96.4	156.4	90.4	96.6	1.19493	1.62241	1.06858	0.178083	0.483911	0.0663345	0.728329	2368	4343	1933	8799	15075	1504
2261	202106_at	12q24.33	NM_005895	GOLGA3	golgi autoantigen, golgin subfamily a, 3		intra-Golgi transport	Golgi transport complex	transporter activity		193.8	216.1	213.6	324.2	250.2	290.8	1.11507	1.51779	1.16227	0.108915	0.417256	0.150375	0.676545	2639	6513	2474	6088	15075	1505
3322	208774_at	17q25.3	AV700224		casein kinase 1, delta					EST	322.3	458	704.9	772.3	462	558.1	1.42104	1.09562	1.20801	0.351386	0.0913171	0.188973	0.631677	2933	1555	8371	5155	15081	1506
2687	214659_x_at	14q24.3	AC007956	C14orf170							52.3	81.6	57.7	66.3	113.6	128	1.56023	1.14905	1.12676	0.444833	0.138933	0.119347	0.703112	2498	946	7153	6993	15092	1507
2861	218735_s_at	19q13.43	AA349848	ZNF544	zinc finger protein 544					EST	204.3	216.8	78.1	124.6	280.9	348	1.06118	1.59539	1.23888	0.0593858	0.467119	0.214204	0.740708	2319	8427	2049	4622	15098	1508
11343	1405_i_at	17q11.2-q12	M21121	CCL5	chemokine (C-C motif) ligand 5		calcium ion homeostasis; cell adhesion; cell motility; cell-cell signaling; cellular defense response; chemotaxis; exocytosis; inflammatory response; response to oxidative stress; response to virus; signal transduction	extracellular	chemokine activity	Alu repeat; T-cell-specific protein	248.5	239	6.8	12.9	3.9	6.5	0.961771	1.89706	1.66667	-0.0389793	0.640305	0.510826	1.11215	1110	12537	1158	1421	15116	1509
2670	218430_s_at	15q21.2	NM_022841	FLJ12994	hypothetical protein FLJ12994						31	46.3	49.8	51.8	42.7	54.4	1.49355	1.04016	1.274	0.401155	0.0393752	0.242165	0.682695	2602	1203	9841	4072	15116	1510
2744	209433_s_at	4q12	AI457120	PPAT	phosphoribosyl pyrophosphate amidotransferase					EST	111.9	126.7	285.6	349.6	136.5	180.6	1.13226	1.22409	1.32308	0.124216	0.202197	0.27996	0.606374	3136	5963	5681	3476	15120	1511
571	203140_at	3q27	NM_001706	BCL6	B-cell CLL/lymphoma 6 (zinc finger protein 51)		cell growth and/or maintenance; inflammatory response; negative regulation of transcription from Pol II promoter; positive regulation of cell proliferation; regulation of transcription, DNA-dependent	mediator complex; nucleus	protein binding; transcription factor activity; zinc ion binding		1159.4	1675.3	695.8	1476	307.2	297.1	1.44497	2.1213	0.967122	0.36809	0.752029	-0.0334302	1.08669	1170	1422	867	12837	15126	1512
5394	222457_s_at	12q13	BC001247	EPLIN	epithelial protein lost in neoplasm beta			actin cytoskeleton		MGC	197.8	261.5	476.3	476.1	46.7	73.2	1.32204	0.99958	1.56745	0.279178	-0.000419992	0.449451	0.728209	2370	2361	10993	1776	15130	1513
559	235779_at		AW467077		CDNA FLJ37005 fis, clone BRACE2009122					EST	7.6	7.2	1.4	9.6	46.5	72	0.947368	6.85714	1.54839	-0.0540672	1.92529	0.437214	2.30844	219	13131	138	1864	15133	1514
1267	240452_at	16p13.1	AA580082	GSPT1	G1 to S phase transition 1					EST	179.3	226	167.8	167.9	206.5	372.5	1.26046	1.0006	1.80387	0.231475	0.00059577	0.589937	0.822007	1952	3122	10936	1078	15136	1515
748	201604_s_at	12q15-q21	NM_002480	PPP1R12A	protein phosphatase 1, regulatory (inhibitor) subunit 12A						83.7	90.3	118.5	140.6	193	367.1	1.07885	1.1865	1.90207	0.0758985	0.171006	0.642944	0.889849	1717	7805	6405	933	15143	1516
3827	205047_s_at	7q21.3	NM_001673	ASNS	asparagine synthetase						482	938.1	2666.6	2753.9	298.1	368.2	1.94627	1.03274	1.23516	0.665912	0.0322138	0.211197	0.909324	1652	440	10026	4678	15144	1517
2529	201113_at	16p11.2	NM_003321	TUFM	Tu translation elongation factor, mitochondrial						881.2	1309.7	760.9	1070.4	1508.5	1541.1	1.48627	1.40676	1.02161	0.396269	0.341286	0.0213807	0.758935	2240	1236	3330	10583	15149	1518
2530	218642_s_at	8q11.23	NM_024300	CHCHD7	coiled-coil-helix-coiled-coil-helix domain containing 7						214.1	235.6	95	116.1	166	239.6	1.10042	1.22211	1.44337	0.0956923	0.200575	0.366983	0.66325	2708	7013	5723	2413	15149	1519
2918	213133_s_at	16q23.2	AW237404	GCSH	glycine cleavage system protein H (aminomethyl carrier)					EST	827.2	1044.1	1139.5	1436.5	872.6	984.3	1.26221	1.26064	1.12801	0.232864	0.23162	0.120453	0.584938	3297	3101	5093	6956	15150	1520
2479	32091_at	1q23.1	AB007915	KIAA0446	KIAA0446 gene product		transport	membrane; mitochondrial inner membrane	binding; transporter activity	KIAA0446 protein	584.8	683.5	400	449.3	511.7	735.9	1.16878	1.12325	1.43815	0.155957	0.116226	0.363356	0.635539	2910	4955	7743	2454	15152	1521
2758	203384_s_at	9q34.11	NM_002077	GOLGA1	golgi autoantigen, golgin subfamily a, 1			Golgi apparatus			122.8	136.2	108.7	146.6	114.6	142.7	1.10912	1.34867	1.2452	0.103567	0.299116	0.219297	0.62198	3015	6711	3936	4509	15156	1522
1822	1566990_x_at	6q25.1	Y08266	ARID1B	AT rich interactive domain 1B (SWI1-like)		chromatin-mediated maintenance of transcription	SWI/SNF complex; intracellular	DNA binding; protein binding; transcription coactivator activity	DAN15 gene	42	46.3	39.3	45.3	30.9	54.9	1.10238	1.15267	1.7767	0.0974723	0.142083	0.574757	0.814312	1993	6942	7080	1136	15158	1523
2038	203285_s_at	1p31.1-p22.1	NM_012262	HS2ST1	heparan sulfate 2-O-sulfotransferase 1				transferase activity		212.9	215.7	166.9	251.4	107.6	158.6	1.01315	1.50629	1.47398	0.013066	0.40965	0.387965	0.810681	2003	10367	2551	2243	15161	1524
1817	227668_at	17q25.3	AA552953	FLJ31528	hypothetical protein FLJ31528					EST	30.8	48.3	38.1	75.1	95.8	91.8	1.56818	1.97113	0.958246	0.449917	0.678606	-0.0426504	1.08587	1173	924	1032	13222	15178	1525
3102	216086_at	5q13.3	AB028977	SV2C	synaptic vesicle protein 2C						97.4	119.1	15.9	18	0.7	0.9	1.22279	1.13208	1.28571	0.201137	0.124053	0.251314	0.576504	3356	3737	7524	3918	15179	1526
2659	227284_at	19q13.41	AA081007	LOC90321	hypothetical protein LOC90321					EST	260.6	346.1	305.5	442.2	451.7	469.1	1.32809	1.44746	1.03852	0.283741	0.369812	0.0377977	0.691351	2560	2279	2983	9921	15183	1527
5715	1565627_a_at	15q26.3	AW792857	LRRK1	leucine-rich repeat kinase 1					EST	50.8	51.4	9.6	13	3.6	7	1.01181	1.35417	1.94444	0.0117418	0.303186	0.664976	0.979904	1460	10436	3869	879	15184	1528
2461	209725_at	12q23	AF072718	DRIM	down-regulated in metastasis		negative regulation of cell proliferation				66.6	77.9	62.6	96.6	84.2	92.2	1.16967	1.54313	1.09501	0.156721	0.433813	0.0907652	0.6813	2611	4929	2319	7937	15185	1529
3041	212720_at	14q32.31	AI670847	PAPOLA	poly(A) polymerase alpha					EST	91.6	122.9	109.8	123.8	118.5	141.5	1.3417	1.1275	1.19409	0.29394	0.120007	0.177387	0.591333	3249	2153	7628	5405	15186	1530
3148	213842_x_at	7q11.23	AK021688	WBSCR20C	Williams Beuren syndrome chromosome region 20C					oligo capping; fis (full insert sequence)	490	592.9	366.4	470.1	468.3	537.8	1.21	1.28302	1.14841	0.19062	0.24922	0.138378	0.578218	3343	4001	4750	6444	15195	1531
1403	202239_at	13q11	NM_006437	ADPRTL1	ADP-ribosyltransferase (NAD+; poly (ADP-ribose) polymerase)-like 1		DNA repair; inflammatory response; necrosis; protein amino acid ADP-ribosylation; response to drug; transport	nucleus; ribonucleoprotein complex	NAD+ ADP-ribosyltransferase activity; transferase activity, transferring glycosyl groups		724.1	980.3	385.5	684.5	426.3	423.8	1.35382	1.77562	0.994136	0.302929	0.574147	-0.00588168	0.871195	1772	2028	1419	11750	15197	1532
2808	222414_at	7q34-q36	AA121529	MLL3	myeloid/lymphoid or mixed-lineage leukemia 3					EST	223.5	272.5	111.7	124.9	148.8	196	1.21924	1.11817	1.3172	0.198227	0.111697	0.275512	0.585435	3294	3802	7857	3549	15208	1533
4241	222312_s_at		AW969803		CDNA clone IMAGE:6186815, partial cds					EST	78.9	104.6	238.5	248.5	80.5	109.5	1.32573	1.04193	1.36025	0.281962	0.0410735	0.307667	0.630703	2945	2312	9807	3089	15208	1534
654	1557193_at		AI085450		CDNA FLJ90176 fis, clone MAMMA1000528.					EST	31	45.6	30.6	60.1	17.9	17.3	1.47097	1.96405	0.96648	0.385921	0.67501	-0.0340942	1.02684	1326	1302	1045	12865	15212	1535
3117	242657_at		AI078033		Transcribed sequence with weak similarity to protein ref:NP_060219.1 (H.sapiens) hypothetical protein FLJ20294 [Homo sapiens]					EST	22.8	26.6	13.6	17.1	155.3	188.2	1.16667	1.25735	1.21185	0.154151	0.229009	0.192146	0.575306	3370	4996	5138	5079	15213	1536
2930	200678_x_at	17q21.32	NM_002087	GRN	granulin		cell proliferation; cell-cell signaling; positive regulation of cell proliferation; signal transduction	extracellular	cytokine activity; growth factor activity		782.8	1032.7	736.5	911	856.2	953.7	1.31924	1.23693	1.11388	0.277055	0.212634	0.107845	0.597534	3207	2386	5459	7368	15213	1537
3186	208730_x_at	8q12.1	AA535244	RAB2	RAB2, member RAS oncogene family					EST	70.4	85.5	96.1	116.5	88.9	106.2	1.21449	1.21228	1.1946	0.194323	0.192502	0.177812	0.564637	3464	3917	5908	5390	15215	1538
3292	225932_s_at	7p15	AI375753	HNRPA2B1	heterogeneous nuclear ribonucleoprotein A2/B1					EST	1651	2036.6	1116.7	1357.4	2539.8	2985	1.23356	1.21555	1.17529	0.209901	0.195193	0.161514	0.566608	3446	3568	5842	5808	15218	1539
2354	228116_at		AW167298		Similar to BMS1-like, ribosome assembly protein (LOC391285), mRNA					EST	126.5	170.1	163.2	164.4	154.5	224.2	1.34466	1.00735	1.45113	0.296144	0.00732604	0.372344	0.675815	2643	2121	10739	2363	15223	1540
2652	202028_s_at	17q23-q25	BC000603	RPL38	ribosomal protein L38					MGC	62	95.9	106	111	126.6	157.2	1.54677	1.04717	1.24171	0.436172	0.0460911	0.216486	0.698749	2521	994	9660	4572	15226	1541
3326	224565_at	11q13.1	BE675516	TncRNA	MRNA; cDNA DKFZp686L01105 (from clone DKFZp686L01105)					EST	1247.3	1787	2547.7	2820.5	3049.4	3610.4	1.43269	1.10708	1.18397	0.359557	0.101723	0.168874	0.630154	2950	1477	8116	5636	15229	1542
1245	203628_at	15q26.3	H05812	IGF1R	yl77f04.s1 Soares infant brain 1NIB Homo sapiens cDNA clone IMAGE:44149 3', mRNA sequence.					EST	14.1	21.5	21.2	20.7	167.2	239.1	1.52482	0.976415	1.43002	0.421878	-0.0238675	0.357691	0.755702	2253	1074	11662	2493	15229	1543
2081	238650_x_at	14q23.2	AI419825	LOC112840	similar to RIKEN cDNA 2600001A11 gene					EST	71.9	93.9	59	105.8	116.7	117.1	1.30598	1.79322	1.00343	0.266954	0.584013	0.00342173	0.854389	1827	2534	1370	11328	15232	1544
2002	238449_at		BG534511		Transcribed sequence with weak similarity to protein sp:O43516 (H.sapiens) WAIP_HUMAN Wiskott-Aldrich syndrome protein interacting protein					EST	153.6	164.3	66.8	82	104.7	171.8	1.06966	1.22754	1.64088	0.0673422	0.205016	0.495232	0.76759	2197	8113	5623	1499	15235	1545
2799	208649_s_at	9p13-p12	AF100752	VCP	valosin-containing protein		transport	Golgi apparatus; endoplasmic reticulum; nucleus	ATP binding; hydrolase activity; lipid binding; nucleotide binding	FLI_CDNA	1159.9	1432.9	419.4	715.5	1095.8	1133.9	1.23537	1.70601	1.03477	0.211367	0.534156	0.0341783	0.779701	2137	3537	1624	10076	15237	1546
2193	227207_x_at	16p13.3	BF510572	ZNF213	zinc finger protein 213					EST	170.9	256.1	94.4	116.6	183.8	197.6	1.49854	1.23517	1.07508	0.404489	0.211208	0.0723966	0.688094	2575	1178	5492	8568	15238	1547
2876	1569519_at		BC039454		similar to AG02					HTC	58.2	65.1	60.7	75.2	48.3	64.2	1.11856	1.23888	1.32919	0.112039	0.214208	0.284572	0.610818	3094	6398	5430	3411	15239	1548
3771	204285_s_at	18q21.32	AI857639	PMAIP1	phorbol-12-myristate-13-acetate-induced protein 1					EST	250.4	295.7	623.4	680.7	177.9	264.9	1.18091	1.09192	1.48904	0.166286	0.0879333	0.398131	0.65235	2795	4649	8449	2159	15257	1549
2894	212666_at	7q21.1-q31.1	AB046845	SMURF1	E3 ubiquitin ligase SMURF1						243.5	275.5	257.2	319.7	259	333.1	1.13142	1.243	1.2861	0.123471	0.217529	0.251615	0.592614	3239	5985	5366	3911	15262	1550
1526	229141_at	2q21.1	AW275379	WDR33	CDNA FLJ41516 fis, clone BRTHA2011691					EST	40.4	48.7	37.6	38.3	24.9	51.2	1.20545	1.01862	2.05622	0.186849	0.0184458	0.720872	0.926167	1605	4097	10415	750	15262	1551
2717	1558794_at		AK091716		Homo sapiens cDNA FLJ34397 fis, clone HCHON2001110.					oligo capping; fis (full insert sequence)	57.7	72.3	16.3	18.1	16.9	21.6	1.25303	1.11043	1.27811	0.225567	0.104747	0.24538	0.575693	3366	3238	8030	4007	15275	1552
1690	41113_at	16p13.3	AI871396	ZNF500	zinc finger protein 500					EST	69.8	72.5	49	62.6	50.5	88.6	1.03868	1.27755	1.75446	0.0379526	0.244945	0.562159	0.845056	1862	9282	4831	1176	15289	1553
2349	228156_at		AW342078		Transcribed sequence with strong similarity to protein pir:B34087 (H.sapiens) B34087 hypothetical protein					EST	60.2	84.1	152.1	149.8	146.1	217	1.39701	0.984878	1.48528	0.334334	-0.0152371	0.395606	0.714703	2432	1698	11410	2181	15289	1554
2716	229103_at		AA463626		Transcribed sequences					EST	56	61.7	8.1	19	13.4	14.8	1.10179	2.34568	1.10448	0.0969322	0.852575	0.0993725	1.04888	1272	6958	671	7666	15295	1555
2979	200766_at	11p15.5	NM_001909	CTSD	cathepsin D (lysosomal aspartyl protease)		proteolysis and peptidolysis	lysosome	cathepsin D activity; hydrolase activity; pepsin A activity		342	390.5	383.1	501.3	711.1	855.9	1.14181	1.30854	1.20363	0.132617	0.268909	0.18534	0.586866	3282	5667	4403	5226	15296	1556
2706	228479_at		AI094180		Transcribed sequences					EST	230.1	231.6	80.3	108.6	54	109.1	1.00652	1.35243	2.02037	0.00649775	0.301902	0.703281	1.01168	1377	10639	3888	773	15300	1557
2839	231890_at		AK022804		CDNA FLJ12742 fis, clone NT2RP2000644					oligo capping; fis (full insert sequence)	60.5	69	26.4	31.4	49.6	66.8	1.1405	1.18939	1.34677	0.131463	0.173444	0.297712	0.602619	3171	5719	6358	3225	15302	1558
5454	230992_at	5q35.3	T47960	BTNL9	yb18e12.s1 Stratagene fetal spleen (#937205) Homo sapiens cDNA clone IMAGE:71566 3', mRNA sequence.					EST	8.4	12.2	66.3	67	21.3	28.6	1.45238	1.01056	1.34272	0.373204	0.0105027	0.2947	0.678407	2627	1388	10653	3262	15303	1559
3330	223716_s_at	1p31	AF065391	ZNF265	zinc finger protein 265		RNA splicing	nucleus	RNA binding; transcription factor activity		1480.1	1668.4	1041.8	1266.2	683.8	913.8	1.12722	1.2154	1.33636	0.119755	0.19507	0.289946	0.604772	3147	6123	5848	3334	15305	1560
2791	229751_s_at	12q12	AW665832	DKFZP434G1415	hypothetical protein DKFZp434G1415					EST	15	25.4	67.8	81.9	36.8	39.5	1.69333	1.20796	1.07337	0.526699	0.188937	0.0708028	0.786439	2105	688	6001	8624	15313	1561
3366	223076_s_at	5p15.32	BC001041	FLJ20303	hypothetical protein FLJ20303					MGC	985.1	1162.8	755	895.1	445.6	562.8	1.18039	1.18556	1.26302	0.165843	0.170218	0.233503	0.569563	3425	4662	6421	4235	15318	1562
2400	226365_at	8	W03242		Similar to cadherin 12, type 2 preproprotein; Br-cadherin; cadherin-12; N-cadherin 2; brain-cadherin; neuronal cadherin 2; cadherin, neural type, 2 (LOC392279), mRNA					EST	35.6	44.2	31.6	34.1	56.3	76.6	1.24157	1.07911	1.36057	0.216379	0.0761403	0.307903	0.600422	3185	3428	8806	3084	15318	1563
2368	205763_s_at	2q14.2	NM_006773	DDX18	DEAD (Asp-Glu-Ala-Asp) box polypeptide 18				ATP binding; ATP-dependent RNA helicase activity; RNA binding		204	268.7	286.7	386.6	199.4	212.1	1.31716	1.34845	1.06369	0.275476	0.298954	0.061745	0.636175	2905	2406	3939	8978	15323	1564
10314	229912_at	7p22.3-p22.2	AL042166	SDK1	sidekick homolog 1 (chicken)					EST	2.6	3.4	2.4	5.8	126	123.9	1.30769	2.41667	0.983333	0.268264	0.882389	-0.0168071	1.13385	1065	2515	629	12183	15327	1565
3255	201708_s_at	22q12.2	AW083371	NIPSNAP1	nipsnap homolog 1 (C. elegans)					EST	176.4	248.1	317.6	345.3	224.8	271.8	1.40646	1.08722	1.20907	0.341078	0.0836209	0.189855	0.614554	3063	1636	8569	5127	15332	1566
2107	202738_s_at	16q12-q13	BG149218	PHKB	phosphorylase kinase, beta					EST	725.2	918	461.7	642.5	205.4	219.3	1.26586	1.3916	1.06767	0.23575	0.330451	0.0654814	0.631683	2931	3044	3464	8827	15335	1567
2329	201211_s_at	xp11.3-p11.23	AF061337	DDX3X	DEAD (Asp-Glu-Ala-Asp) box polypeptide 3, X-linked	interacts specifically with hepatitis C virus core protein resulting a change in intracellular location			ATP binding; ATP-dependent RNA helicase activity; DNA binding; RNA binding		21.2	39.5	46.1	48.1	58.7	71.1	1.86321	1.04338	1.21124	0.622299	0.0424692	0.191648	0.856416	1821	480	9770	5085	15335	1568
2725	224960_at	12q23.3	AK024274	FLJ10074	hypothetical protein FLJ10074					oligo capping; fis (full insert sequence)	936.7	1096.2	867.2	1244.5	1023.3	1140.6	1.17028	1.43508	1.11463	0.157242	0.361219	0.108522	0.626983	2982	4915	3078	7346	15339	1569
12968	233498_at		AK024204		CDNA FLJ14142 fis, clone MAMMA1002880					oligo capping; fis (full insert sequence)	5.3	12.8	7.4	13.9	624.4	588.8	2.41509	1.87838	0.942985	0.881738	0.630409	-0.0587046	1.45344	623	282	1193	13866	15341	1570
2842	242074_at		AA833902		Transcribed sequences					EST	77.3	105.5	82.6	83.1	38.9	54.9	1.36481	1.00605	1.41131	0.311017	0.00603502	0.344519	0.661571	2720	1940	10778	2623	15341	1571
1207	212534_at	18q12	AU144066	ZNF24	zinc finger protein 24 (KOX 17)					EST	351.4	360.9	378.1	731.1	494.5	616	1.02703	1.93362	1.2457	0.0266757	0.659392	0.2197	0.905767	1668	9754	1090	4502	15346	1572
2554	219307_at	6q21	NM_020381	C6orf210	chromosome 6 open reading frame 210						93.3	117.9	205	306.1	272.1	284.8	1.26367	1.49317	1.04667	0.234017	0.400902	0.0456175	0.680536	2617	3078	2654	9620	15352	1573
551	218800_at	4q12	NM_024592	FLJ13352	hypothetical protein FLJ13352		superoxide metabolism	integral to membrane	copper, zinc superoxide dismutase activity; metal ion binding		58.1	79	37.5	99.1	38.9	37.6	1.35972	2.64267	0.966581	0.307282	0.971789	-0.0339902	1.24508	880	1974	516	12863	15353	1574
4139	242665_at	2q24.1	AL042120	FMNL2	formin-like 2					EST	13	19.9	51.6	46.1	3.9	13.9	1.53077	0.893411	3.5641	0.42577	-0.112709	1.27091	1.58397	526	1050	14089	215	15354	1575
3087	231062_at		R48254		Clone IMAGE:1257951, mRNA sequence					EST	50.8	60.6	35.7	44.9	19	22.3	1.19291	1.2577	1.17368	0.176399	0.229287	0.160148	0.565833	3454	4380	5133	5842	15355	1576
1279	239695_at	1p32.3-p31.3	AI280194	JAK1	Janus kinase 1 (a protein tyrosine kinase)					EST	30.4	53.9	16.8	19.5	28.8	31.6	1.77303	1.16071	1.09722	0.572688	0.149036	0.0927817	0.814505	1991	570	6914	7871	15355	1577
3171	211452_x_at	2q37.3	AF130054	LRRFIP1	leucine rich repeat (in FLII) interacting protein 1					HTC	1679.6	2025.1	1622.4	1895.1	1841.3	2290.4	1.2057	1.16808	1.2439	0.187063	0.155365	0.218255	0.560683	3487	4087	6737	4532	15356	1578
2770	222846_at	15q22.1	AB038995	RAB8B	RAB8B, member RAS oncogene family		intracellular protein transport; small GTPase mediated signal transduction	cellular_component unknown	GTP binding; RAB small monomeric GTPase activity; protein transporter activity	RAB-8b protein	50.4	59.4	34.3	38.3	38.6	53.8	1.17857	1.11662	1.39378	0.164303	0.110305	0.332021	0.606629	3131	4705	7887	2765	15357	1579
2463	225683_x_at	9q34.3	AA514384	PHPT1	phosphohistidine phosphatase					EST	41.8	87.9	137.7	147.8	132.6	154.3	2.10287	1.07335	1.16365	0.743303	0.0707826	0.151562	0.965648	1494	365	8942	6058	15365	1580
2413	229558_at	16p13.11	AI927643	MGC16824	esophageal cancer associated protein					EST	128.8	158.7	66.5	106.8	97.9	102	1.23214	1.60602	1.04188	0.208755	0.473756	0.0410263	0.723537	2394	3586	2002	9801	15389	1581
2715	201572_x_at	4q35.1	NM_001921	DCTD	dCMP deaminase	deaminates dCMP to dUMP	nucleotide biosynthesis; pyrimidine nucleotide metabolism		dCMP deaminase activity; hydrolase activity; zinc ion binding		208.9	253.6	164.8	224.4	136.4	150.6	1.21398	1.36165	1.10411	0.193903	0.308698	0.0990356	0.601636	3177	3925	3786	7680	15391	1582
2307	218420_s_at	13q13.3	NM_025138	C13orf23	hypothetical protein FLJ12661						152.4	207.1	202.8	281	181.7	188.8	1.35892	1.3856	1.03908	0.306693	0.326134	0.0383313	0.671159	2662	1981	3527	9895	15403	1583
3831	210150_s_at	20q13.2-q13.3	BC003355	LAMA5	synonym: KIAA1907; Homo sapiens laminin, alpha 5, mRNA (cDNA clone IMAGE:2900097), complete cds.		cell adhesion	basal lamina	protein binding; structural molecule activity		261.2	382	721.8	730.3	307.8	408.1	1.46248	1.01178	1.32586	0.380134	0.0117073	0.282062	0.673904	2651	1342	10612	3449	15403	1584
3503	215732_s_at	7q11.23	AK023924	DTX2	deltex homolog 2 (Drosophila)					oligo capping; fis (full insert sequence)	37.7	44.5	49.8	57.5	20.8	27.1	1.18037	1.15462	1.30288	0.165829	0.14377	0.264581	0.57418	3380	4663	7049	3712	15424	1585
2908	202804_at	16p13.1	AI539710	ABCC1	ATP-binding cassette, sub-family C (CFTR/MRP), member 1					EST	270.7	325	299.7	334.9	323.1	431	1.20059	1.11745	1.33395	0.182814	0.11105	0.288146	0.58201	3317	4200	7872	3352	15424	1586
3624	228248_at	5p13.2	W49629	MGC39830	hypothetical protein MGC39830					EST	193.6	202.2	114.6	151.3	38.7	58	1.04442	1.32024	1.49871	0.0434631	0.277817	0.404603	0.725883	2382	9067	4252	2106	15425	1587
4885	209230_s_at	16p11.2	AF135266	P8	p8 protein (candidate of metastasis 1)		cell growth; induction of apoptosis	nucleus	molecular_function unknown		102.9	112.2	279.4	311.2	2.4	15	1.09038	1.11382	6.25	0.0865254	0.107791	1.83258	2.0269	313	7384	7954	87	15425	1588
2066	235434_at		AI984541		CDNA FLJ42524 fis, clone BRACE3001384					EST	103.2	145.9	72.6	69.4	29.5	47.7	1.41376	0.955923	1.61695	0.346253	-0.0450781	0.480541	0.781716	2123	1600	12241	1584	15425	1589
143	206662_at	5q14	NM_002064	GLRX	glutaredoxin (thioltransferase)						175.3	167.7	486.8	1449.5	54.8	80.6	0.956646	2.97761	1.4708	-0.0443221	1.09112	0.385808	1.43261	642	12747	420	2265	15432	1590
1598	204055_s_at	14q13.3	NM_005930	MGEA6	synonyms: MEA6, MGEA, CTAGE-5A; isoform 1 is encoded by transcript variant 1; go_component: kinesin complex [goid 0005871] [evidence IEA]; go_function: enzyme activator activity [goid 0008047] [evidence TAS] [pmid 9356211]; go_function: protein binding [goid 0005515] [evidence TAS] [pmid 9356211]; go_function: tumor antigen [goid 0008222] [evidence TAS] [pmid 9356211]; Homo sapiens meningioma exp…		RNA processing		3'-5'-exoribonuclease activity; RNA binding; enzyme activator activity; protein binding		91.6	152.6	98.1	92.6	47	70.5	1.66594	0.943935	1.5	0.510389	-0.0576982	0.405465	0.858156	1810	733	12603	2096	15432	1591
2863	234734_s_at	16p11.2	AK025696	TNRC6	trinucleotide repeat containing 6					oligo capping; fis (full insert sequence)	96.8	130.2	98.8	106.6	119.4	148.7	1.34504	1.07895	1.24539	0.296425	0.0759859	0.219452	0.591862	3246	2116	8811	4506	15433	1592
2704	203095_at	2p14-p16	NM_002453	MTIF2	mitochondrial translational initiation factor 2		protein biosynthesis; regulation of translational initiation	mitochondrion	GTP binding; protein-synthesizing GTPase activity; translation initiation factor activity		602.9	727.9	659.4	943.2	773.2	838.7	1.20733	1.43039	1.08471	0.188412	0.357948	0.0813153	0.627676	2976	4057	3113	8270	15440	1593
2763	232209_x_at	20q11.21	AI417312	HM13	tg29d08.x1 NCI_CGAP_Brn25 Homo sapiens cDNA clone IMAGE:2110191 3', mRNA sequence.					EST	169.5	188.5	184.1	233.1	202.1	261.5	1.11209	1.26616	1.29391	0.106245	0.235988	0.257672	0.599905	3189	6620	5013	3809	15442	1594
3519	208384_s_at	xq22	NM_012216	MID2	midline 2						124	160	152.2	217.4	336	351.9	1.29032	1.42838	1.04732	0.254892	0.356544	0.0462359	0.657672	2747	2725	3135	9588	15448	1595
2702	208842_s_at	2q31.1-q31.2	W93787	GORASP2	golgi reassembly stacking protein 2, 55kDa					EST	547.5	637.3	644.2	893.3	599	677.4	1.16402	1.38668	1.13088	0.151878	0.326913	0.123	0.601792	3176	5059	3514	6882	15455	1596
3338	209811_at	7q34-q35	BC002427	CASP2	caspase 2, apoptosis-related cysteine protease (neural precursor cell expressed, developmentally down-regulated 2)		apoptotic program; proteolysis and peptidolysis; regulation of apoptosis	intracellular	caspase activity; cysteine-type peptidase activity; enzyme binding; hydrolase activity; protein binding	MGC	88.3	103.5	68.7	83	48.8	60.5	1.17214	1.20815	1.23975	0.158832	0.189091	0.214913	0.562836	3475	4852	5997	4607	15456	1597
1938	213021_at	17q11	AI741876	GOSR1	golgi SNAP receptor complex member 1					EST	129.4	153.8	275.3	392.7	122.3	134.4	1.18856	1.42644	1.09894	0.172745	0.355185	0.0943434	0.622273	3010	4470	3160	7832	15462	1598
3456	229473_at	9q34.3	AI978986	AEGP	apical early endosomal glycoprotein precursor					EST	4.6	14.3	8.2	13.3	51.5	49.2	3.1087	1.62195	0.95534	1.1342	0.48363	-0.0456882	1.57214	533	171	1940	13363	15474	1599
1434	213693_s_at	1q21	AI610869	MUC1	mucin 1, transmembrane					EST	2900.5	3384.9	921.4	2086.4	931.9	971.6	1.16701	2.26438	1.0426	0.154441	0.817301	0.0417187	1.01346	1370	4986	726	9767	15479	1600
2609	223028_s_at	6q25.1-q26	BC005022	SNX9	sorting nexin 9		intracellular protein transport; intracellular signaling cascade; protein localization		SH3/SH2 adaptor protein activity; protein transporter activity	MGC	57.1	69.2	74.4	101.7	56.9	62.6	1.21191	1.36694	1.10018	0.192197	0.312571	0.0954699	0.600238	3187	3966	3720	7795	15481	1601
997	219117_s_at	12q13.12	NM_016594	FKBP11	FK506 binding protein 11, 19 kDa		protein folding		isomerase activity; peptidyl-prolyl cis-trans isomerase activity		263.3	281.6	272.6	634	487.1	555.2	1.0695	2.32575	1.13981	0.0671936	0.844043	0.130859	1.0421	1285	8122	691	6670	15483	1602
1567	204729_s_at	7q11.23	NM_004603	STX1A	syntaxin 1A (brain)		exocytosis; intracellular protein transport; neurotransmitter transport	integral to membrane	protein transporter activity		50.2	49.9	38.6	65.4	50.3	70.8	0.994024	1.6943	1.40755	-0.00599402	0.52727	0.341854	0.86313	1792	11167	1662	2660	15489	1603
1901	209088_s_at	16p13.3	T70262	UBN1	ubinuclein 1					EST	213.2	310.4	144.4	210.5	198	199.2	1.45591	1.45776	1.00606	0.375631	0.376898	0.00604231	0.758572	2242	1373	2901	11223	15497	1604
2287	202840_at	17q11.1-q11.2	NM_003487	TAF15	TAF15 RNA polymerase II, TATA box binding protein (TBP)-associated factor, 68kDa						182.6	210.1	325.4	456.4	206	234.4	1.1506	1.40258	1.13786	0.140286	0.338314	0.129153	0.607753	3119	5426	3369	6717	15512	1605
873	202721_s_at	2p13	BE645771	GFPT1	glutamine-fructose-6-phosphate transaminase 1					EST	227.8	272.5	201.4	447.1	194.4	199.2	1.19622	2.21996	1.02469	0.179171	0.797489	0.0243915	1.00105	1403	4301	765	10448	15514	1606
3005	232304_at	2p13.3	AK026714	PELI1	pellino homolog 1 (Drosophila)					oligo capping; fis (full insert sequence)	51.9	68.1	59.2	56.7	13.8	27	1.31214	0.95777	1.95652	0.271658	-0.0431473	0.671168	0.899679	1685	2465	12185	868	15518	1607
1821	1557091_at	19q13.33	BM973739	FLJ36070	hypothetical protein FLJ36070					EST	31	33.2	33.8	53.6	19.9	23.8	1.07097	1.5858	1.19598	0.0685627	0.461088	0.178966	0.708617	2474	8056	2093	5370	15519	1608
2123	227117_at	12q14.1	AW242820	XPOT	exportin, tRNA (nuclear export receptor for tRNAs)					EST	132.7	172.1	449.7	609.3	176	187	1.29691	1.3549	1.0625	0.259985	0.30373	0.0606246	0.624339	2993	2638	3867	9015	15520	1609
3479	1555950_a_at	1q32	CA448665	DAF	UI-H-EI0-ayo-p-15-0-UI.s1 NCI_CGAP_EI0 Homo sapiens cDNA clone UI-H-EI0-ayo-p-15-0-UI 3', mRNA sequence.					EST	382.8	460.1	463	606.5	872.5	983.8	1.20193	1.30994	1.12756	0.183931	0.269978	0.12006	0.573969	3385	4170	4382	6968	15520	1610
3217	200072_s_at	19p13.3-p13.2	AF061832	HNRPM	heterogeneous nuclear ribonucleoprotein M			integral to plasma membrane; membrane fraction; nucleus; ribonucleoprotein complex; viral nucleocapsid	RNA binding; transmembrane receptor activity		1542.7	1851.5	973.1	1355	1607.1	1763.9	1.20017	1.39246	1.09757	0.182462	0.33107	0.093096	0.606628	3132	4210	3454	7861	15525	1611
3053	209181_s_at	1p31	U49245	RABGGTB	Rab geranylgeranyltransferase, beta subunit		protein modification; visual perception		prenyltransferase activity		1490	1643.8	1815.6	2162.2	803.4	1177.5	1.10322	1.1909	1.46565	0.0982345	0.17471	0.382296	0.655241	2760	6915	6329	2292	15536	1612
340	215220_s_at	1q25	AK023111	TPR	translocated promoter region (to activated MET oncogene)					oligo capping; fis (full insert sequence)	20.3	41.9	23	20.1	23.6	56.6	2.06404	0.873913	2.39831	0.724665	-0.134774	0.874762	1.46465	613	381	14659	498	15538	1613
3226	242956_at	2q33.3	AA564352	IDH1	isocitrate dehydrogenase 1 (NADP+), soluble					EST	63.3	80.4	64.3	65.9	29.4	42.9	1.27014	1.02488	1.45918	0.239129	0.0245788	0.377877	0.641585	2867	2992	10218	2329	15539	1614
3403	212118_at	6p22	AL523814	RFP	ret finger protein					EST	228.5	262.8	187.1	216.1	111.8	152.4	1.15011	1.155	1.36315	0.139857	0.144098	0.309797	0.593752	3232	5446	7041	3054	15541	1615
2840	1552426_a_at	15q26.3	NM_078474	BLP2	BBP-like protein 2						690.4	815.1	448.8	513.7	795.9	1041.5	1.18062	1.14461	1.30858	0.16604	0.135062	0.268944	0.570045	3420	4657	7257	3631	15545	1616
[truncated: 20,208 more rows]
